# Supplementary material for: Dataset for aedes aegypti (diptera: Culicidae) and culex quinquefasciatus (diptera: Culicidae) collections from key West, Florida, USA, 2010–2020
Source: Data Brief. 2022 Feb 2;41:107907. doi: 10.1016/j.dib.2022.107907 (PMC8850669; doi:10.1016/j.dib.2022.107907)
Supplement: Supplementary file 1 [file mmc1.xlsx]

## Sheet: Sheet1
YEAR	WEEK	NAME	AAEG(f)	AAEG(m)	CXQ(f)	CXQ(m)
2010	1	916 EISENHOWER	6	0	15	0
2010	2	916 EISENHOWER	2	0	2	0
2010	3	916 EISENHOWER	1	0	1	0
2010	4	916 EISENHOWER	ND	ND	ND	ND
2010	5	916 EISENHOWER	1	0	5	5
2010	6	916 EISENHOWER	3	0	0	0
2010	7	916 EISENHOWER	ND	ND	ND	ND
2010	8	916 EISENHOWER	0	0	9	5
2010	9	916 EISENHOWER	4	2	11	28
2010	10	916 EISENHOWER	3	0	8	0
2010	11	916 EISENHOWER	3	0	1	11
2010	12	916 EISENHOWER	2	0	7	7
2010	13	916 EISENHOWER	3	0	1	1
2010	14	916 EISENHOWER	0	0	26	1
2010	15	916 EISENHOWER	0	0	29	0
2010	16	916 EISENHOWER	2	0	0	0
2010	17	916 EISENHOWER	5	0	10	15
2010	18	916 EISENHOWER	0	0	1	0
2010	19	916 EISENHOWER	7	2	13	12
2010	20	916 EISENHOWER	0	0	49	117
2010	21	916 EISENHOWER	4	3	10	8
2010	22	916 EISENHOWER	49	23	1	0
2010	23	916 EISENHOWER	7	5	14	37
2010	24	916 EISENHOWER	9	7	8	19
2010	25	916 EISENHOWER	4	7	11	14
2010	26	916 EISENHOWER	11	3	34	41
2010	27	916 EISENHOWER	8	1	23	50
2010	28	916 EISENHOWER	32	30	29	7
2010	29	916 EISENHOWER	7	4	8	13
2010	30	916 EISENHOWER	ND	ND	ND	ND
2010	31	916 EISENHOWER	7	4	6	10
2010	32	916 EISENHOWER	0	0	1	0
2010	33	916 EISENHOWER	4	3	3	2
2010	34	916 EISENHOWER	7	5	4	12
2010	35	916 EISENHOWER	0	1	0	0
2010	36	916 EISENHOWER	9	2	2	4
2010	37	916 EISENHOWER	4	1	8	4
2010	38	916 EISENHOWER	5	2	0	0
2010	39	916 EISENHOWER	14	0	10	9
2010	40	916 EISENHOWER	3	0	5	0
2010	41	916 EISENHOWER	0	0	2	0
2010	42	916 EISENHOWER	3	0	8	6
2010	43	916 EISENHOWER	0	0	5	1
2010	44	916 EISENHOWER	1	0	6	7
2010	45	916 EISENHOWER	0	0	0	1
2010	46	916 EISENHOWER	1	0	6	6
2010	47	916 EISENHOWER	ND	ND	ND	ND
2010	48	916 EISENHOWER	2	0	1	8
2010	49	916 EISENHOWER	0	0	2	0
2010	50	916 EISENHOWER	0	0	0	0
2010	51	916 EISENHOWER	0	0	4	0
2010	52	916 EISENHOWER	0	0	0	0
2010	1	1121 MARGARET	ND	ND	ND	ND
2010	2	1121 MARGARET	6	1	0	0
2010	3	1121 MARGARET	1	1	95	0
2010	4	1121 MARGARET	ND	ND	ND	ND
2010	5	1121 MARGARET	ND	ND	ND	ND
2010	6	1121 MARGARET	ND	ND	ND	ND
2010	7	1121 MARGARET	ND	ND	ND	ND
2010	8	1121 MARGARET	1	1	35	0
2010	9	1121 MARGARET	ND	ND	ND	ND
2010	10	1121 MARGARET	0	0	1	0
2010	11	1121 MARGARET	0	1	12	2
2010	12	1121 MARGARET	0	0	3	0
2010	13	1121 MARGARET	ND	ND	ND	ND
2010	14	1121 MARGARET	ND	ND	ND	ND
2010	15	1121 MARGARET	1	0	17	1
2010	16	1121 MARGARET	3	1	38	7
2010	17	1121 MARGARET	0	0	1	0
2010	18	1121 MARGARET	ND	ND	ND	ND
2010	19	1121 MARGARET	11	14	30	6
2010	20	1121 MARGARET	1	1	8	5
2010	21	1121 MARGARET	12	12	0	3
2010	22	1121 MARGARET	5	6	1	0
2010	23	1121 MARGARET	3	2	2	4
2010	24	1121 MARGARET	16	12	4	6
2010	25	1121 MARGARET	22	14	16	3
2010	26	1121 MARGARET	0	6	1	1
2010	27	1121 MARGARET	0	0	1	0
2010	28	1121 MARGARET	9	6	14	10
2010	29	1121 MARGARET	18	13	2	0
2010	30	1121 MARGARET	14	11	8	1
2010	31	1121 MARGARET	ND	ND	ND	ND
2010	32	1121 MARGARET	21	22	2	2
2010	33	1121 MARGARET	7	0	1	0
2010	34	1121 MARGARET	18	21	2	0
2010	35	1121 MARGARET	17	0	0	0
2010	36	1121 MARGARET	14	10	43	2
2010	37	1121 MARGARET	15	3	16	2
2010	38	1121 MARGARET	26	17	19	4
2010	39	1121 MARGARET	1	10	0	0
2010	40	1121 MARGARET	10	2	23	1
2010	41	1121 MARGARET	1	0	2	0
2010	42	1121 MARGARET	0	0	25	5
2010	43	1121 MARGARET	4	1	14	1
2010	44	1121 MARGARET	3	0	5	0
2010	45	1121 MARGARET	2	2	16	0
2010	46	1121 MARGARET	2	0	14	2
2010	47	1121 MARGARET	2	3	8	2
2010	48	1121 MARGARET	3	0	6	4
2010	49	1121 MARGARET	2	0	0	1
2010	50	1121 MARGARET	0	0	2	0
2010	51	1121 MARGARET	0	0	0	1
2010	52	1121 MARGARET	0	0	0	0
2010	1	INDIGENOUS PARK	1	0	0	0
2010	2	INDIGENOUS PARK	1	0	0	0
2010	3	INDIGENOUS PARK	0	0	0	0
2010	4	INDIGENOUS PARK	0	0	0	0
2010	5	INDIGENOUS PARK	0	0	0	0
2010	6	INDIGENOUS PARK	0	0	0	0
2010	7	INDIGENOUS PARK	1	0	2	0
2010	8	INDIGENOUS PARK	1	0	0	0
2010	9	INDIGENOUS PARK	0	0	1	0
2010	10	INDIGENOUS PARK	ND	ND	ND	ND
2010	11	INDIGENOUS PARK	0	0	0	0
2010	12	INDIGENOUS PARK	0	0	1	0
2010	13	INDIGENOUS PARK	0	0	2	1
2010	14	INDIGENOUS PARK	ND	ND	ND	ND
2010	15	INDIGENOUS PARK	0	0	1	1
2010	16	INDIGENOUS PARK	0	0	0	1
2010	17	INDIGENOUS PARK	ND	ND	ND	ND
2010	18	INDIGENOUS PARK	0	0	0	1
2010	19	INDIGENOUS PARK	2	1	0	1
2010	20	INDIGENOUS PARK	0	3	6	0
2010	21	INDIGENOUS PARK	1	0	0	0
2010	22	INDIGENOUS PARK	4	2	3	1
2010	23	INDIGENOUS PARK	8	6	7	2
2010	24	INDIGENOUS PARK	10	3	1	1
2010	25	INDIGENOUS PARK	1	7	0	0
2010	26	INDIGENOUS PARK	7	6	0	1
2010	27	INDIGENOUS PARK	1	0	0	0
2010	28	INDIGENOUS PARK	13	0	0	0
2010	29	INDIGENOUS PARK	6	9	0	3
2010	30	INDIGENOUS PARK	ND	ND	ND	ND
2010	31	INDIGENOUS PARK	9	28	4	2
2010	32	INDIGENOUS PARK	0	0	5	0
2010	33	INDIGENOUS PARK	27	22	0	0
2010	34	INDIGENOUS PARK	0	0	0	0
2010	35	INDIGENOUS PARK	20	41	2	0
2010	36	INDIGENOUS PARK	10	12	0	0
2010	37	INDIGENOUS PARK	26	15	0	0
2010	38	INDIGENOUS PARK	6	10	0	0
2010	39	INDIGENOUS PARK	5	5	0	0
2010	40	INDIGENOUS PARK	0	3	3	0
2010	41	INDIGENOUS PARK	1	0	14	0
2010	42	INDIGENOUS PARK	1	0	0	0
2010	43	INDIGENOUS PARK	6	18	5	0
2010	44	INDIGENOUS PARK	1	2	1	0
2010	45	INDIGENOUS PARK	0	0	7	1
2010	46	INDIGENOUS PARK	1	0	1	1
2010	47	INDIGENOUS PARK	0	0	0	0
2010	48	INDIGENOUS PARK	0	0	0	0
2010	49	INDIGENOUS PARK	0	0	0	0
2010	50	INDIGENOUS PARK	0	0	0	0
2010	51	INDIGENOUS PARK	0	0	0	0
2010	52	INDIGENOUS PARK	0	0	0	0
2010	1	1218 PEARL	0	0	8	2
2010	2	1218 PEARL	1	0	8	0
2010	3	1218 PEARL	1	0	7	4
2010	4	1218 PEARL	1	1	7	1
2010	5	1218 PEARL	7	0	32	0
2010	6	1218 PEARL	ND	ND	ND	ND
2010	7	1218 PEARL	ND	ND	ND	ND
2010	8	1218 PEARL	4	0	15	3
2010	9	1218 PEARL	2	0	6	3
2010	10	1218 PEARL	2	1	75	6
2010	11	1218 PEARL	0	0	0	0
2010	12	1218 PEARL	3	0	0	0
2010	13	1218 PEARL	0	0	15	0
2010	14	1218 PEARL	3	0	4	0
2010	15	1218 PEARL	0	0	0	0
2010	16	1218 PEARL	1	0	0	0
2010	17	1218 PEARL	6	3	1	0
2010	18	1218 PEARL	7	1	11	1
2010	19	1218 PEARL	0	0	2	0
2010	20	1218 PEARL	0	0	0	0
2010	21	1218 PEARL	3	2	4	0
2010	22	1218 PEARL	ND	ND	ND	ND
2010	23	1218 PEARL	8	0	3	1
2010	24	1218 PEARL	6	3	2	0
2010	25	1218 PEARL	11	2	0	0
2010	26	1218 PEARL	0	0	0	0
2010	27	1218 PEARL	10	1	6	2
2010	28	1218 PEARL	34	24	1	1
2010	29	1218 PEARL	5	2	1	0
2010	30	1218 PEARL	ND	ND	ND	ND
2010	31	1218 PEARL	45	31	4	0
2010	32	1218 PEARL	0	1	8	0
2010	33	1218 PEARL	18	34	5	1
2010	34	1218 PEARL	3	3	1	0
2010	35	1218 PEARL	22	9	0	1
2010	36	1218 PEARL	20	19	0	0
2010	37	1218 PEARL	20	21	1	0
2010	38	1218 PEARL	39	43	1	0
2010	39	1218 PEARL	24	10	0	0
2010	40	1218 PEARL	9	8	2	0
2010	41	1218 PEARL	1	0	2	0
2010	42	1218 PEARL	0	0	0	0
2010	43	1218 PEARL	3	2	0	0
2010	44	1218 PEARL	1	2	5	3
2010	45	1218 PEARL	9	3	1	2
2010	46	1218 PEARL	6	0	0	0
2010	47	1218 PEARL	0	1	5	2
2010	48	1218 PEARL	1	0	1	0
2010	49	1218 PEARL	0	0	1	2
2010	50	1218 PEARL	0	0	3	0
2010	51	1218 PEARL	0	0	2	2
2010	52	1218 PEARL	0	0	0	0
2010	1	2437 HARRIS	1	0	0	0
2010	2	2437 HARRIS	0	0	23	2
2010	3	2437 HARRIS	11	1	5	3
2010	4	2437 HARRIS	ND	ND	ND	ND
2010	5	2437 HARRIS	6	0	0	1
2010	6	2437 HARRIS	0	0	1	0
2010	7	2437 HARRIS	1	0	4	0
2010	8	2437 HARRIS	3	0	1	1
2010	9	2437 HARRIS	1	0	1	0
2010	10	2437 HARRIS	0	0	2	0
2010	11	2437 HARRIS	1	0	0	0
2010	12	2437 HARRIS	5	0	2	2
2010	13	2437 HARRIS	0	1	5	0
2010	14	2437 HARRIS	2	0	11	17
2010	15	2437 HARRIS	5	0	9	13
2010	16	2437 HARRIS	6	0	21	6
2010	17	2437 HARRIS	ND	ND	ND	ND
2010	18	2437 HARRIS	2	3	18	9
2010	19	2437 HARRIS	6	3	7	9
2010	20	2437 HARRIS	5	6	4	11
2010	21	2437 HARRIS	9	4	3	0
2010	22	2437 HARRIS	5	3	3	7
2010	23	2437 HARRIS	5	0	0	2
2010	24	2437 HARRIS	5	0	0	1
2010	25	2437 HARRIS	17	7	2	1
2010	26	2437 HARRIS	8	0	2	0
2010	27	2437 HARRIS	8	0	4	0
2010	28	2437 HARRIS	0	0	0	0
2010	29	2437 HARRIS	3	5	0	0
2010	30	2437 HARRIS	ND	ND	ND	ND
2010	31	2437 HARRIS	16	5	1	0
2010	32	2437 HARRIS	2	0	0	0
2010	33	2437 HARRIS	10	5	3	0
2010	34	2437 HARRIS	6	2	0	0
2010	35	2437 HARRIS	9	3	0	0
2010	36	2437 HARRIS	6	4	1	0
2010	37	2437 HARRIS	11	1	0	1
2010	38	2437 HARRIS	19	9	3	0
2010	39	2437 HARRIS	1	1	0	0
2010	40	2437 HARRIS	5	4	0	0
2010	41	2437 HARRIS	5	1	0	2
2010	42	2437 HARRIS	ND	ND	ND	ND
2010	43	2437 HARRIS	5	2	0	0
2010	44	2437 HARRIS	7	1	0	0
2010	45	2437 HARRIS	15	3	3	0
2010	46	2437 HARRIS	7	0	2	0
2010	47	2437 HARRIS	0	0	0	1
2010	48	2437 HARRIS	4	1	0	0
2010	49	2437 HARRIS	0	0	0	0
2010	50	2437 HARRIS	1	0	0	0
2010	51	2437 HARRIS	0	0	1	0
2010	52	2437 HARRIS	0	0	0	0
2010	1	1306 CATHERINE	0	0	6	0
2010	2	1306 CATHERINE	1	0	41	0
2010	3	1306 CATHERINE	1	0	4	3
2010	4	1306 CATHERINE	9	2	0	4
2010	5	1306 CATHERINE	0	0	8	0
2010	6	1306 CATHERINE	0	0	54	3
2010	7	1306 CATHERINE	ND	ND	ND	ND
2010	8	1306 CATHERINE	0	0	19	0
2010	9	1306 CATHERINE	3	1	58	0
2010	10	1306 CATHERINE	0	0	0	0
2010	11	1306 CATHERINE	1	1	1	4
2010	12	1306 CATHERINE	0	0	45	2
2010	13	1306 CATHERINE	2	0	1	10
2010	14	1306 CATHERINE	0	1	1	4
2010	15	1306 CATHERINE	1	0	1	9
2010	16	1306 CATHERINE	ND	ND	ND	ND
2010	17	1306 CATHERINE	4	1	2	0
2010	18	1306 CATHERINE	5	3	8	3
2010	19	1306 CATHERINE	3	1	0	3
2010	20	1306 CATHERINE	15	14	2	1
2010	21	1306 CATHERINE	9	14	8	7
2010	22	1306 CATHERINE	14	3	10	3
2010	23	1306 CATHERINE	4	2	1	0
2010	24	1306 CATHERINE	4	3	8	1
2010	25	1306 CATHERINE	6	0	22	2
2010	26	1306 CATHERINE	6	1	2	0
2010	27	1306 CATHERINE	10	2	1	2
2010	28	1306 CATHERINE	9	2	1	0
2010	29	1306 CATHERINE	2	2	0	0
2010	30	1306 CATHERINE	5	2	1	0
2010	31	1306 CATHERINE	7	3	2	0
2010	32	1306 CATHERINE	33	24	5	2
2010	33	1306 CATHERINE	24	12	0	0
2010	34	1306 CATHERINE	42	24	7	0
2010	35	1306 CATHERINE	7	9	4	0
2010	36	1306 CATHERINE	27	12	2	0
2010	37	1306 CATHERINE	7	13	0	0
2010	38	1306 CATHERINE	15	31	6	7
2010	39	1306 CATHERINE	26	9	2	0
2010	40	1306 CATHERINE	9	2	1	0
2010	41	1306 CATHERINE	6	2	1	2
2010	42	1306 CATHERINE	8	3	3	5
2010	43	1306 CATHERINE	14	18	39	3
2010	44	1306 CATHERINE	1	0	98	0
2010	45	1306 CATHERINE	1	2	1	2
2010	46	1306 CATHERINE	2	0	1	0
2010	47	1306 CATHERINE	0	0	0	0
2010	48	1306 CATHERINE	1	0	1	2
2010	49	1306 CATHERINE	0	0	4	0
2010	50	1306 CATHERINE	ND	ND	ND	ND
2010	51	1306 CATHERINE	ND	ND	ND	ND
2010	1	WEST CEMETERY	0	0	4	0
2010	2	WEST CEMETERY	0	0	0	1
2010	3	WEST CEMETERY	1	1	0	0
2010	4	WEST CEMETERY	10	0	13	0
2010	5	WEST CEMETERY	0	0	0	1
2010	6	WEST CEMETERY	0	0	5	1
2010	7	WEST CEMETERY	0	0	1	0
2010	8	WEST CEMETERY	1	0	1	0
2010	9	WEST CEMETERY	0	0	2	2
2010	10	WEST CEMETERY	1	0	22	1
2010	11	WEST CEMETERY	1	0	0	0
2010	12	WEST CEMETERY	0	0	1	0
2010	13	WEST CEMETERY	0	0	1	0
2010	14	WEST CEMETERY	0	0	0	0
2010	15	WEST CEMETERY	0	0	0	0
2010	16	WEST CEMETERY	ND	ND	ND	ND
2010	17	WEST CEMETERY	0	0	11	0
2010	18	WEST CEMETERY	0	0	0	0
2010	19	WEST CEMETERY	0	0	0	1
2010	20	WEST CEMETERY	3	2	4	0
2010	21	WEST CEMETERY	11	3	2	0
2010	22	WEST CEMETERY	3	0	1	0
2010	23	WEST CEMETERY	9	0	2	0
2010	24	WEST CEMETERY	4	0	10	0
2010	25	WEST CEMETERY	19	10	2	0
2010	26	WEST CEMETERY	20	13	5	0
2010	27	WEST CEMETERY	31	24	7	5
2010	28	WEST CEMETERY	35	18	8	0
2010	29	WEST CEMETERY	5	7	2	0
2010	30	WEST CEMETERY	8	3	1	0
2010	31	WEST CEMETERY	37	22	8	2
2010	32	WEST CEMETERY	22	8	3	0
2010	33	WEST CEMETERY	12	4	2	0
2010	34	WEST CEMETERY	1	0	1	0
2010	35	WEST CEMETERY	1	0	15	0
2010	36	WEST CEMETERY	12	1	5	0
2010	37	WEST CEMETERY	2	0	16	0
2010	38	WEST CEMETERY	2	1	0	0
2010	39	WEST CEMETERY	0	0	2	0
2010	40	WEST CEMETERY	0	0	0	0
2010	41	WEST CEMETERY	1	0	0	0
2010	42	WEST CEMETERY	1	0	1	0
2010	43	WEST CEMETERY	2	0	5	0
2010	44	WEST CEMETERY	0	0	4	0
2010	45	WEST CEMETERY	2	0	3	1
2010	46	WEST CEMETERY	0	0	0	0
2010	47	WEST CEMETERY	1	0	5	0
2010	48	WEST CEMETERY	0	0	0	0
2010	49	WEST CEMETERY	0	0	0	0
2010	50	WEST CEMETERY	1	0	2	1
2010	51	WEST CEMETERY	ND	ND	ND	ND
2010	1	710 BAKERS LANE	1	0	4	0
2010	2	710 BAKERS LANE	0	0	1	0
2010	3	710 BAKERS LANE	3	1	23	0
2010	4	710 BAKERS LANE	0	0	0	0
2010	5	710 BAKERS LANE	ND	ND	ND	ND
2010	6	710 BAKERS LANE	3	0	5	0
2010	7	710 BAKERS LANE	4	1	18	2
2010	8	710 BAKERS LANE	ND	ND	ND	ND
2010	9	710 BAKERS LANE	2	ND	0	0
2010	10	710 BAKERS LANE	4	0	10	2
2010	11	710 BAKERS LANE	0	0	0	0
2010	12	710 BAKERS LANE	0	0	2	1
2010	13	710 BAKERS LANE	5	0	6	0
2010	14	710 BAKERS LANE	1	0	8	3
2010	15	710 BAKERS LANE	1	2	4	1
2010	16	710 BAKERS LANE	2	0	9	2
2010	17	710 BAKERS LANE	6	1	4	1
2010	18	710 BAKERS LANE	3	1	5	0
2010	19	710 BAKERS LANE	6	1	6	1
2010	20	710 BAKERS LANE	7	2	3	2
2010	21	710 BAKERS LANE	3	1	3	1
2010	22	710 BAKERS LANE	6	1	0	0
2010	23	710 BAKERS LANE	ND	ND	ND	ND
2010	24	710 BAKERS LANE	ND	ND	ND	ND
2010	25	710 BAKERS LANE	ND	ND	ND	ND
2010	26	710 BAKERS LANE	ND	ND	ND	ND
2010	27	710 BAKERS LANE	ND	ND	ND	ND
2010	28	710 BAKERS LANE	ND	ND	ND	ND
2010	29	710 BAKERS LANE	34	28	3	0
2010	30	710 BAKERS LANE	14	13	0	0
2010	31	710 BAKERS LANE	28	21	0	0
2010	32	710 BAKERS LANE	40	12	3	0
2010	33	710 BAKERS LANE	29	10	4	0
2010	34	710 BAKERS LANE	48	56	1	1
2010	35	710 BAKERS LANE	ND	ND	ND	ND
2010	36	710 BAKERS LANE	19	20	4	0
2010	37	710 BAKERS LANE	8	8	1	1
2010	38	710 BAKERS LANE	16	44	1	0
2010	39	710 BAKERS LANE	11	0	1	0
2010	40	710 BAKERS LANE	5	3	2	3
2010	41	710 BAKERS LANE	2	2	3	1
2010	42	710 BAKERS LANE	ND	ND	ND	ND
2010	43	710 BAKERS LANE	2	2	0	0
2010	44	710 BAKERS LANE	8	0	1	0
2010	45	710 BAKERS LANE	1	0	0	0
2010	46	710 BAKERS LANE	2	1	1	0
2010	47	710 BAKERS LANE	2	1	1	0
2010	48	710 BAKERS LANE	ND	ND	ND	ND
2010	49	710 BAKERS LANE	2	1	1	0
2010	50	710 BAKERS LANE	1	0	1	0
2010	51	710 BAKERS LANE	1	0	0	0
2010	52	710 BAKERS LANE	ND	ND	ND	ND
2010	1	803 OLIVIA	3	0	2	0
2010	2	803 OLIVIA	0	0	3	0
2010	3	803 OLIVIA	3	0	47	1
2010	4	803 OLIVIA	ND	ND	ND	ND
2010	5	803 OLIVIA	9	1	21	4
2010	6	803 OLIVIA	ND	ND	ND	ND
2010	7	803 OLIVIA	0	0	6	6
2010	8	803 OLIVIA	0	0	0	0
2010	9	803 OLIVIA	1	0	81	0
2010	10	803 OLIVIA	0	0	10	0
2010	11	803 OLIVIA	1	1	2	0
2010	12	803 OLIVIA	5	0	9	3
2010	13	803 OLIVIA	0	0	4	1
2010	14	803 OLIVIA	0	0	1	2
2010	15	803 OLIVIA	1	0	1	0
2010	16	803 OLIVIA	3	2	20	1
2010	17	803 OLIVIA	ND	ND	ND	ND
2010	18	803 OLIVIA	3	0	28	0
2010	19	803 OLIVIA	3	1	24	12
2010	20	803 OLIVIA	1	1	1	4
2010	21	803 OLIVIA	6	3	13	4
2010	22	803 OLIVIA	7	9	12	18
2010	23	803 OLIVIA	ND	ND	ND	ND
2010	24	803 OLIVIA	8	2	0	7
2010	25	803 OLIVIA	5	8	7	2
2010	26	803 OLIVIA	2	2	10	3
2010	27	803 OLIVIA	3	1	2	4
2010	28	803 OLIVIA	4	1	3	0
2010	29	803 OLIVIA	10	1	5	0
2010	30	803 OLIVIA	16	10	0	0
2010	31	803 OLIVIA	12	5	21	6
2010	32	803 OLIVIA	12	3	1	0
2010	33	803 OLIVIA	3	6	1	2
2010	34	803 OLIVIA	15	13	4	0
2010	35	803 OLIVIA	2	2	2	1
2010	36	803 OLIVIA	5	0	4	5
2010	37	803 OLIVIA	11	10	0	0
2010	38	803 OLIVIA	12	6	1	0
2010	39	803 OLIVIA	5	1	1	0
2010	40	803 OLIVIA	ND	ND	ND	ND
2010	41	803 OLIVIA	ND	ND	ND	ND
2010	42	803 OLIVIA	0	0	3	11
2010	43	803 OLIVIA	3	0	0	0
2010	44	803 OLIVIA	2	1	5	5
2010	45	803 OLIVIA	0	0	4	5
2010	46	803 OLIVIA	2	0	2	3
2010	47	803 OLIVIA	ND	ND	ND	ND
2010	48	803 OLIVIA	0	0	18	15
2010	49	803 OLIVIA	1	0	1	3
2010	50	803 OLIVIA	0	0	1	0
2010	51	803 OLIVIA	1	0	3	1
2010	52	803 OLIVIA	0	0	4	0
2010	1	719 CHAPMAN	ND	ND	ND	ND
2010	2	719 CHAPMAN	ND	ND	ND	ND
2010	3	719 CHAPMAN	ND	ND	ND	ND
2010	4	719 CHAPMAN	ND	ND	ND	ND
2010	5	719 CHAPMAN	ND	ND	ND	ND
2010	6	719 CHAPMAN	0	0	1	0
2010	7	719 CHAPMAN	0	0	0	0
2010	8	719 CHAPMAN	1	0	2	0
2010	9	719 CHAPMAN	0	0	0	0
2010	10	719 CHAPMAN	ND	ND	ND	ND
2010	11	719 CHAPMAN	ND	ND	ND	ND
2010	12	719 CHAPMAN	ND	ND	ND	ND
2010	13	719 CHAPMAN	ND	ND	ND	ND
2010	14	719 CHAPMAN	3	1	32	9
2010	15	719 CHAPMAN	0	0	15	7
2010	16	719 CHAPMAN	0	0	4	11
2010	17	719 CHAPMAN	6	3	61	9
2010	18	719 CHAPMAN	2	1	9	15
2010	19	719 CHAPMAN	1	2	14	32
2010	20	719 CHAPMAN	0	0	1	12
2010	21	719 CHAPMAN	5	1	16	12
2010	22	719 CHAPMAN	6	2	13	11
2010	23	719 CHAPMAN	5	0	5	3
2010	24	719 CHAPMAN	0	0	0	0
2010	25	719 CHAPMAN	4	0	27	2
2010	26	719 CHAPMAN	5	0	16	9
2010	27	719 CHAPMAN	0	0	11	3
2010	28	719 CHAPMAN	15	9	28	2
2010	29	719 CHAPMAN	12	5	19	2
2010	30	719 CHAPMAN	9	7	1	0
2010	31	719 CHAPMAN	11	1	8	2
2010	32	719 CHAPMAN	1	2	3	2
2010	33	719 CHAPMAN	5	1	3	0
2010	34	719 CHAPMAN	5	2	5	1
2010	35	719 CHAPMAN	8	4	5	1
2010	36	719 CHAPMAN	7	2	6	0
2010	37	719 CHAPMAN	0	1	5	0
2010	38	719 CHAPMAN	2	2	7	2
2010	39	719 CHAPMAN	10	2	1	0
2010	40	719 CHAPMAN	4	1	4	1
2010	41	719 CHAPMAN	ND	ND	ND	ND
2010	42	719 CHAPMAN	ND	ND	ND	ND
2010	43	719 CHAPMAN	2	0	0	0
2010	44	719 CHAPMAN	0	1	8	0
2010	45	719 CHAPMAN	0	2	0	0
2010	46	719 CHAPMAN	2	0	13	1
2010	47	719 CHAPMAN	ND	ND	ND	ND
2010	48	719 CHAPMAN	2	1	1	0
2010	49	719 CHAPMAN	1	0	7	2
2010	50	719 CHAPMAN	2	0	7	0
2010	51	719 CHAPMAN	ND	ND	ND	ND
2010	52	719 CHAPMAN	0	0	1	1
2010	1	GARDENS HOTEL	0	0	1	1
2010	2	GARDENS HOTEL	1	0	1	1
2010	3	GARDENS HOTEL	1	0	0	0
2010	4	GARDENS HOTEL	ND	ND	ND	ND
2010	5	GARDENS HOTEL	9	3	4	1
2010	6	GARDENS HOTEL	3	3	2	0
2010	7	GARDENS HOTEL	ND	ND	ND	ND
2010	8	GARDENS HOTEL	5	2	4	1
2010	9	GARDENS HOTEL	2	3	1	0
2010	10	GARDENS HOTEL	1	1	0	1
2010	11	GARDENS HOTEL	4	2	2	0
2010	12	GARDENS HOTEL	4	1	1	0
2010	13	GARDENS HOTEL	1	1	2	0
2010	14	GARDENS HOTEL	1	2	0	0
2010	15	GARDENS HOTEL	3	1	0	0
2010	16	GARDENS HOTEL	5	1	1	1
2010	17	GARDENS HOTEL	5	7	1	1
2010	18	GARDENS HOTEL	3	0	2	1
2010	19	GARDENS HOTEL	8	3	2	0
2010	20	GARDENS HOTEL	4	2	0	4
2010	21	GARDENS HOTEL	3	10	1	3
2010	22	GARDENS HOTEL	8	25	6	0
2010	23	GARDENS HOTEL	20	14	11	17
2010	24	GARDENS HOTEL	12	11	10	14
2010	25	GARDENS HOTEL	8	5	1	1
2010	26	GARDENS HOTEL	16	19	15	6
2010	27	GARDENS HOTEL	12	6	3	3
2010	28	GARDENS HOTEL	7	4	20	7
2010	29	GARDENS HOTEL	43	70	5	6
2010	30	GARDENS HOTEL	ND	ND	ND	ND
2010	31	GARDENS HOTEL	19	21	3	0
2010	32	GARDENS HOTEL	61	42	3	0
2010	33	GARDENS HOTEL	46	33	10	3
2010	34	GARDENS HOTEL	10	30	0	1
2010	35	GARDENS HOTEL	10	6	3	1
2010	36	GARDENS HOTEL	12	9	0	0
2010	37	GARDENS HOTEL	9	9	4	0
2010	38	GARDENS HOTEL	3	2	0	0
2010	39	GARDENS HOTEL	9	6	0	0
2010	40	GARDENS HOTEL	3	1	0	1
2010	41	GARDENS HOTEL	ND	ND	ND	ND
2010	42	GARDENS HOTEL	1	0	0	0
2010	43	GARDENS HOTEL	3	2	1	2
2010	44	GARDENS HOTEL	2	1	3	0
2010	45	GARDENS HOTEL	4	0	0	0
2010	46	GARDENS HOTEL	3	0	0	0
2010	47	GARDENS HOTEL	ND	ND	ND	ND
2010	48	GARDENS HOTEL	1	0	0	0
2010	49	GARDENS HOTEL	0	1	7	2
2010	50	GARDENS HOTEL	0	0	0	1
2010	51	GARDENS HOTEL	ND	ND	ND	ND
2010	52	GARDENS HOTEL	ND	ND	ND	ND
2010	1	706 AMELIA	ND	ND	ND	ND
2010	2	706 AMELIA	ND	ND	ND	ND
2010	3	706 AMELIA	ND	ND	ND	ND
2010	4	706 AMELIA	ND	ND	ND	ND
2010	5	706 AMELIA	ND	ND	ND	ND
2010	6	706 AMELIA	0	0	39	0
2010	7	706 AMELIA	0	0	11	0
2010	8	706 AMELIA	0	1	39	1
2010	9	706 AMELIA	0	0	0	0
2010	10	706 AMELIA	3	0	29	10
2010	11	706 AMELIA	0	0	4	0
2010	12	706 AMELIA	0	0	1	0
2010	13	706 AMELIA	0	0	2	0
2010	14	706 AMELIA	41	39	8	2
2010	15	706 AMELIA	3	0	29	6
2010	16	706 AMELIA	2	1	15	15
2010	17	706 AMELIA	ND	ND	ND	ND
2010	18	706 AMELIA	5	0	14	3
2010	19	706 AMELIA	3	2	15	2
2010	20	706 AMELIA	3	2	1	3
2010	21	706 AMELIA	14	10	5	8
2010	22	706 AMELIA	15	20	22	19
2010	23	706 AMELIA	13	6	15	12
2010	24	706 AMELIA	14	12	16	20
2010	25	706 AMELIA	20	16	5	2
2010	26	706 AMELIA	11	7	24	11
2010	27	706 AMELIA	16	0	2	0
2010	28	706 AMELIA	9	1	5	0
2010	29	706 AMELIA	ND	ND	ND	ND
2010	30	706 AMELIA	45	41	23	17
2010	31	706 AMELIA	26	4	5	4
2010	32	706 AMELIA	37	15	3	8
2010	33	706 AMELIA	42	27	38	66
2010	34	706 AMELIA	19	7	24	4
2010	35	706 AMELIA	27	10	8	11
2010	36	706 AMELIA	24	13	13	2
2010	37	706 AMELIA	9	7	18	9
2010	38	706 AMELIA	18	2	6	15
2010	39	706 AMELIA	6	1	2	0
2010	40	706 AMELIA	0	0	1	0
2010	41	706 AMELIA	ND	ND	ND	ND
2010	42	706 AMELIA	3	2	2	0
2010	43	706 AMELIA	2	0	3	0
2010	44	706 AMELIA	3	0	3	5
2010	45	706 AMELIA	2	1	3	2
2010	46	706 AMELIA	ND	ND	ND	ND
2010	47	706 AMELIA	ND	ND	ND	ND
2010	48	706 AMELIA	1	0	0	0
2010	49	706 AMELIA	0	0	0	0
2010	50	706 AMELIA	6	0	15	0
2010	51	706 AMELIA	ND	ND	ND	ND
2010	52	706 AMELIA	0	0	1	0
2011	1	916 EISENHOWER	0	0	1	7
2011	2	916 EISENHOWER	0	0	20	19
2011	3	916 EISENHOWER	0	0	1	9
2011	4	916 EISENHOWER	0	0	3	4
2011	5	916 EISENHOWER	0	0	8	3
2011	6	916 EISENHOWER	0	0	0	4
2011	7	916 EISENHOWER	ND	ND	ND	ND
2011	8	916 EISENHOWER	ND	ND	ND	ND
2011	9	916 EISENHOWER	1	0	2	5
2011	10	916 EISENHOWER	0	0	0	0
2011	11	916 EISENHOWER	2	0	14	40
2011	12	916 EISENHOWER	0	1	29	37
2011	13	916 EISENHOWER	0	1	11	6
2011	14	916 EISENHOWER	ND	ND	ND	ND
2011	15	916 EISENHOWER	1	1	36	23
2011	16	916 EISENHOWER	0	0	0	2
2011	17	916 EISENHOWER	1	0	22	46
2011	18	916 EISENHOWER	2	1	24	2
2011	19	916 EISENHOWER	3	0	14	20
2011	20	916 EISENHOWER	0	1	4	45
2011	21	916 EISENHOWER	ND	ND	ND	ND
2011	22	916 EISENHOWER	ND	ND	ND	ND
2011	23	916 EISENHOWER	0	1	35	25
2011	24	916 EISENHOWER	3	4	20	41
2011	25	916 EISENHOWER	1	2	3	14
2011	26	916 EISENHOWER	5	3	38	47
2011	27	916 EISENHOWER	ND	ND	ND	ND
2011	28	916 EISENHOWER	3	1	0	5
2011	29	916 EISENHOWER	1	1	11	49
2011	30	916 EISENHOWER	0	2	0	3
2011	31	916 EISENHOWER	9	3	36	37
2011	32	916 EISENHOWER	ND	ND	ND	ND
2011	33	916 EISENHOWER	0	2	1	5
2011	34	916 EISENHOWER	4	1	13	65
2011	35	916 EISENHOWER	2	1	3	18
2011	36	916 EISENHOWER	ND	ND	ND	ND
2011	37	916 EISENHOWER	4	4	7	44
2011	38	916 EISENHOWER	11	5	102	155
2011	39	916 EISENHOWER	ND	ND	ND	ND
2011	40	916 EISENHOWER	4	1	5	4
2011	41	916 EISENHOWER	3	0	6	2
2011	42	916 EISENHOWER	ND	ND	ND	ND
2011	43	916 EISENHOWER	0	3	0	0
2011	44	916 EISENHOWER	1	2	4	0
2011	45	916 EISENHOWER	1	0	98	4
2011	46	916 EISENHOWER	ND	ND	ND	ND
2011	47	916 EISENHOWER	2	0	8	25
2011	48	916 EISENHOWER	2	1	12	5
2011	49	916 EISENHOWER	4	0	25	6
2011	50	916 EISENHOWER	0	0	19	6
2011	51	916 EISENHOWER	0	0	31	4
2011	1	1121 MARGARET	0	0	4	0
2011	2	1121 MARGARET	ND	ND	ND	ND
2011	3	1121 MARGARET	1	0	9	3
2011	4	1121 MARGARET	1	0	3	1
2011	5	1121 MARGARET	2	1	1	1
2011	6	1121 MARGARET	1	0	2	7
2011	7	1121 MARGARET	ND	ND	ND	ND
2011	8	1121 MARGARET	ND	ND	ND	ND
2011	9	1121 MARGARET	0	0	7	0
2011	10	1121 MARGARET	0	0	0	1
2011	11	1121 MARGARET	ND	ND	ND	ND
2011	12	1121 MARGARET	0	0	17	1
2011	13	1121 MARGARET	3	0	5	0
2011	14	1121 MARGARET	0	0	0	0
2011	15	1121 MARGARET	0	0	18	2
2011	16	1121 MARGARET	ND	ND	ND	ND
2011	17	1121 MARGARET	0	1	16	7
2011	18	1121 MARGARET	ND	ND	ND	ND
2011	19	1121 MARGARET	0	0	3	0
2011	20	1121 MARGARET	1	0	3	0
2011	21	1121 MARGARET	1	0	16	1
2011	22	1121 MARGARET	ND	ND	ND	ND
2011	23	1121 MARGARET	3	0	4	0
2011	24	1121 MARGARET	2	1	3	8
2011	25	1121 MARGARET	4	1	3	7
2011	26	1121 MARGARET	1	2	24	5
2011	27	1121 MARGARET	ND	ND	ND	ND
2011	28	1121 MARGARET	3	3	3	2
2011	29	1121 MARGARET	2	0	1	1
2011	30	1121 MARGARET	2	1	15	2
2011	31	1121 MARGARET	ND	ND	ND	ND
2011	32	1121 MARGARET	ND	ND	ND	ND
2011	33	1121 MARGARET	6	6	1	0
2011	34	1121 MARGARET	4	2	1	0
2011	35	1121 MARGARET	ND	ND	ND	ND
2011	36	1121 MARGARET	ND	ND	ND	ND
2011	37	1121 MARGARET	7	2	17	0
2011	38	1121 MARGARET	15	5	19	2
2011	39	1121 MARGARET	ND	ND	ND	ND
2011	40	1121 MARGARET	1	3	1	0
2011	41	1121 MARGARET	ND	ND	ND	ND
2011	42	1121 MARGARET	ND	ND	ND	ND
2011	43	1121 MARGARET	0	0	3	0
2011	44	1121 MARGARET	0	0	2	4
2011	45	1121 MARGARET	0	0	68	3
2011	46	1121 MARGARET	ND	ND	ND	ND
2011	47	1121 MARGARET	0	0	7	6
2011	48	1121 MARGARET	0	1	40	47
2011	49	1121 MARGARET	0	0	94	26
2011	50	1121 MARGARET	0	0	25	5
2011	51	1121 MARGARET	0	0	7	4
2011	52	1121 MARGARET	ND	ND	ND	ND
2011	1	INDIGENOUS PARK	0	0	0	0
2011	2	INDIGENOUS PARK	0	0	0	1
2011	3	INDIGENOUS PARK	0	0	0	0
2011	4	INDIGENOUS PARK	0	0	0	0
2011	5	INDIGENOUS PARK	0	0	0	0
2011	6	INDIGENOUS PARK	0	0	0	0
2011	7	INDIGENOUS PARK	0	0	0	0
2011	8	INDIGENOUS PARK	ND	ND	ND	ND
2011	9	INDIGENOUS PARK	0	0	0	0
2011	10	INDIGENOUS PARK	ND	ND	ND	ND
2011	11	INDIGENOUS PARK	0	0	0	0
2011	12	INDIGENOUS PARK	0	0	0	0
2011	13	INDIGENOUS PARK	0	0	3	1
2011	14	INDIGENOUS PARK	ND	ND	ND	ND
2011	15	INDIGENOUS PARK	1	0	8	0
2011	16	INDIGENOUS PARK	1	0	0	0
2011	17	INDIGENOUS PARK	0	0	2	1
2011	18	INDIGENOUS PARK	2	0	2	0
2011	19	INDIGENOUS PARK	ND	ND	ND	ND
2011	20	INDIGENOUS PARK	0	0	0	0
2011	21	INDIGENOUS PARK	1	0	2	0
2011	22	INDIGENOUS PARK	ND	ND	ND	ND
2011	23	INDIGENOUS PARK	2	2	1	0
2011	24	INDIGENOUS PARK	6	0	0	0
2011	25	INDIGENOUS PARK	1	0	1	0
2011	26	INDIGENOUS PARK	0	0	2	0
2011	27	INDIGENOUS PARK	ND	ND	ND	ND
2011	28	INDIGENOUS PARK	4	3	10	0
2011	29	INDIGENOUS PARK	0	0	0	0
2011	30	INDIGENOUS PARK	1	0	2	0
2011	31	INDIGENOUS PARK	0	0	2	1
2011	32	INDIGENOUS PARK	ND	ND	ND	ND
2011	33	INDIGENOUS PARK	0	0	1	0
2011	34	INDIGENOUS PARK	0	0	0	0
2011	35	INDIGENOUS PARK	0	2	0	0
2011	36	INDIGENOUS PARK	ND	ND	ND	ND
2011	37	INDIGENOUS PARK	4	2	5	0
2011	38	INDIGENOUS PARK	3	4	3	2
2011	39	INDIGENOUS PARK	ND	ND	ND	ND
2011	40	INDIGENOUS PARK	0	0	0	0
2011	41	INDIGENOUS PARK	5	1	0	0
2011	42	INDIGENOUS PARK	ND	ND	ND	ND
2011	43	INDIGENOUS PARK	0	0	0	0
2011	44	INDIGENOUS PARK	1	0	0	1
2011	45	INDIGENOUS PARK	0	0	2	0
2011	46	INDIGENOUS PARK	ND	ND	ND	ND
2011	47	INDIGENOUS PARK	0	0	2	0
2011	48	INDIGENOUS PARK	0	0	2	0
2011	49	INDIGENOUS PARK	0	0	1	0
2011	50	INDIGENOUS PARK	0	0	2	0
2011	51	INDIGENOUS PARK	0	0	0	0
2011	52	INDIGENOUS PARK	ND	ND	ND	ND
2011	1	1218 PEARL	0	0	1	0
2011	2	1218 PEARL	2	0	16	0
2011	3	1218 PEARL	1	0	1	0
2011	4	1218 PEARL	1	0	0	0
2011	5	1218 PEARL	1	1	4	0
2011	6	1218 PEARL	1	0	2	0
2011	7	1218 PEARL	0	0	8	0
2011	8	1218 PEARL	ND	ND	ND	ND
2011	9	1218 PEARL	2	0	1	1
2011	10	1218 PEARL	ND	ND	ND	ND
2011	11	1218 PEARL	2	0	2	0
2011	12	1218 PEARL	0	0	3	0
2011	13	1218 PEARL	2	0	2	0
2011	14	1218 PEARL	0	0	0	0
2011	15	1218 PEARL	1	0	9	0
2011	16	1218 PEARL	1	0	0	0
2011	17	1218 PEARL	0	0	0	0
2011	18	1218 PEARL	1	0	0	1
2011	19	1218 PEARL	10	3	2	4
2011	20	1218 PEARL	2	1	6	3
2011	21	1218 PEARL	2	0	6	0
2011	22	1218 PEARL	ND	ND	ND	ND
2011	23	1218 PEARL	4	2	1	3
2011	24	1218 PEARL	2	2	0	0
2011	25	1218 PEARL	6	2	13	15
2011	26	1218 PEARL	3	0	10	4
2011	27	1218 PEARL	ND	ND	ND	ND
2011	28	1218 PEARL	8	3	4	4
2011	29	1218 PEARL	7	2	2	1
2011	30	1218 PEARL	ND	ND	ND	ND
2011	31	1218 PEARL	8	3	3	2
2011	32	1218 PEARL	ND	ND	ND	ND
2011	33	1218 PEARL	8	0	0	1
2011	34	1218 PEARL	5	1	2	3
2011	35	1218 PEARL	3	3	0	0
2011	36	1218 PEARL	ND	ND	ND	ND
2011	37	1218 PEARL	3	6	1	1
2011	38	1218 PEARL	ND	ND	ND	ND
2011	39	1218 PEARL	ND	ND	ND	ND
2011	40	1218 PEARL	ND	ND	ND	ND
2011	41	1218 PEARL	2	0	3	7
2011	42	1218 PEARL	ND	ND	ND	ND
2011	43	1218 PEARL	4	0	1	0
2011	44	1218 PEARL	3	0	1	1
2011	45	1218 PEARL	1	0	24	3
2011	46	1218 PEARL	ND	ND	ND	ND
2011	47	1218 PEARL	0	0	5	0
2011	48	1218 PEARL	3	1	22	7
2011	49	1218 PEARL	3	1	0	0
2011	50	1218 PEARL	1	0	4	4
2011	51	1218 PEARL	0	0	6	0
2011	52	1218 PEARL	ND	ND	ND	ND
2011	1	2437 HARRIS	2	0	0	1
2011	2	2437 HARRIS	4	0	0	0
2011	3	2437 HARRIS	6	0	2	0
2011	4	2437 HARRIS	2	0	1	1
2011	5	2437 HARRIS	3	0	3	0
2011	6	2437 HARRIS	7	1	0	0
2011	7	2437 HARRIS	ND	ND	ND	ND
2011	8	2437 HARRIS	ND	ND	ND	ND
2011	9	2437 HARRIS	1	0	1	4
2011	10	2437 HARRIS	0	0	2	0
2011	11	2437 HARRIS	1	0	1	0
2011	12	2437 HARRIS	2	0	0	0
2011	13	2437 HARRIS	9	0	1	0
2011	14	2437 HARRIS	2	0	0	0
2011	15	2437 HARRIS	ND	ND	ND	ND
2011	16	2437 HARRIS	14	1	1	2
2011	17	2437 HARRIS	1	0	4	6
2011	18	2437 HARRIS	1	2	4	1
2011	19	2437 HARRIS	13	20	3	7
2011	20	2437 HARRIS	13	4	7	2
2011	21	2437 HARRIS	2	3	1	0
2011	22	2437 HARRIS	ND	ND	ND	ND
2011	23	2437 HARRIS	ND	ND	ND	ND
2011	24	2437 HARRIS	18	3	0	1
2011	25	2437 HARRIS	ND	ND	ND	ND
2011	26	2437 HARRIS	6	1	5	2
2011	27	2437 HARRIS	ND	ND	ND	ND
2011	28	2437 HARRIS	11	12	2	7
2011	29	2437 HARRIS	6	2	2	3
2011	30	2437 HARRIS	ND	ND	ND	ND
2011	31	2437 HARRIS	0	3	0	0
2011	32	2437 HARRIS	ND	ND	ND	ND
2011	33	2437 HARRIS	6	0	1	0
2011	34	2437 HARRIS	14	0	2	0
2011	35	2437 HARRIS	7	8	1	1
2011	36	2437 HARRIS	ND	ND	ND	ND
2011	37	2437 HARRIS	1	1	0	3
2011	38	2437 HARRIS	0	0	0	0
2011	39	2437 HARRIS	ND	ND	ND	ND
2011	40	2437 HARRIS	4	0	3	1
2011	41	2437 HARRIS	3	1	2	1
2011	42	2437 HARRIS	ND	ND	ND	ND
2011	43	2437 HARRIS	1	0	7	1
2011	44	2437 HARRIS	0	0	0	0
2011	45	2437 HARRIS	9	9	4	1
2011	46	2437 HARRIS	ND	ND	ND	ND
2011	47	2437 HARRIS	2	3	1	0
2011	48	2437 HARRIS	2	0	2	0
2011	49	2437 HARRIS	3	6	21	0
2011	50	2437 HARRIS	1	0	2	0
2011	51	2437 HARRIS	5	3	1	0
2011	52	2437 HARRIS	ND	ND	ND	ND
2011	1	1306 CATHERINE	3	0	11	1
2011	2	1306 CATHERINE	0	0	2	0
2011	3	1306 CATHERINE	1	0	13	1
2011	4	1306 CATHERINE	1	0	5	0
2011	5	1306 CATHERINE	1	1	9	2
2011	6	1306 CATHERINE	1	1	9	0
2011	7	1306 CATHERINE	0	0	33	1
2011	8	1306 CATHERINE	0	0	6	5
2011	9	1306 CATHERINE	1	0	2	0
2011	10	1306 CATHERINE	3	0	7	1
2011	11	1306 CATHERINE	0	0	3	2
2011	12	1306 CATHERINE	0	0	3	0
2011	13	1306 CATHERINE	2	2	4	3
2011	14	1306 CATHERINE	ND	ND	ND	ND
2011	15	1306 CATHERINE	1	2	6	4
2011	16	1306 CATHERINE	8	5	12	6
2011	17	1306 CATHERINE	2	1	10	8
2011	18	1306 CATHERINE	6	0	40	18
2011	19	1306 CATHERINE	10	5	10	4
2011	20	1306 CATHERINE	1	2	8	10
2011	21	1306 CATHERINE	1	1	7	16
2011	22	1306 CATHERINE	2	2	11	18
2011	23	1306 CATHERINE	1	2	7	1
2011	24	1306 CATHERINE	4	1	1	0
2011	25	1306 CATHERINE	10	14	55	13
2011	26	1306 CATHERINE	9	3	20	8
2011	27	1306 CATHERINE	1	1	3	5
2011	28	1306 CATHERINE	8	4	4	5
2011	29	1306 CATHERINE	5	0	0	0
2011	30	1306 CATHERINE	1	3	3	0
2011	31	1306 CATHERINE	0	0	0	10
2011	32	1306 CATHERINE	0	0	0	5
2011	33	1306 CATHERINE	0	3	7	1
2011	34	1306 CATHERINE	2	4	ND	2
2011	35	1306 CATHERINE	6	0	7	1
2011	36	1306 CATHERINE	5	6	2	3
2011	37	1306 CATHERINE	ND	ND	ND	ND
2011	38	1306 CATHERINE	8	8	14	10
2011	39	1306 CATHERINE	3	2	4	3
2011	40	1306 CATHERINE	5	1	1	1
2011	41	1306 CATHERINE	ND	ND	ND	ND
2011	42	1306 CATHERINE	ND	ND	ND	ND
2011	43	1306 CATHERINE	ND	ND	ND	ND
2011	44	1306 CATHERINE	1	0	9	1
2011	45	1306 CATHERINE	0	0	3	1
2011	46	1306 CATHERINE	ND	ND	ND	ND
2011	47	1306 CATHERINE	ND	ND	ND	ND
2011	48	1306 CATHERINE	2	0	20	2
2011	49	1306 CATHERINE	ND	ND	ND	ND
2011	50	1306 CATHERINE	0	0	27	22
2011	51	1306 CATHERINE	1	0	7	14
2011	52	1306 CATHERINE	ND	ND	ND	ND
2011	1	WEST CEMETERY	0	0	0	0
2011	2	WEST CEMETERY	0	0	1	0
2011	3	WEST CEMETERY	0	0	0	0
2011	4	WEST CEMETERY	ND	ND	ND	ND
2011	5	WEST CEMETERY	0	0	1	1
2011	6	WEST CEMETERY	0	0	16	0
2011	7	WEST CEMETERY	0	0	0	0
2011	8	WEST CEMETERY	0	0	2	0
2011	9	WEST CEMETERY	0	0	7	0
2011	10	WEST CEMETERY	0	0	0	0
2011	11	WEST CEMETERY	0	0	0	0
2011	12	WEST CEMETERY	0	0	2	0
2011	13	WEST CEMETERY	0	0	4	0
2011	14	WEST CEMETERY	0	0	6	0
2011	15	WEST CEMETERY	0	0	3	0
2011	16	WEST CEMETERY	0	0	0	1
2011	17	WEST CEMETERY	0	0	1	0
2011	18	WEST CEMETERY	0	0	2	0
2011	19	WEST CEMETERY	0	1	3	0
2011	20	WEST CEMETERY	0	0	2	0
2011	21	WEST CEMETERY	0	0	1	1
2011	22	WEST CEMETERY	1	0	1	0
2011	23	WEST CEMETERY	0	0	0	0
2011	24	WEST CEMETERY	1	2	1	0
2011	25	WEST CEMETERY	4	0	1	1
2011	26	WEST CEMETERY	5	0	0	0
2011	27	WEST CEMETERY	4	1	1	0
2011	28	WEST CEMETERY	3	0	1	0
2011	29	WEST CEMETERY	4	0	0	1
2011	30	WEST CEMETERY	1	0	0	0
2011	31	WEST CEMETERY	0	0	0	0
2011	32	WEST CEMETERY	1	0	0	0
2011	33	WEST CEMETERY	3	6	0	2
2011	34	WEST CEMETERY	1	2	0	0
2011	35	WEST CEMETERY	ND	ND	ND	ND
2011	36	WEST CEMETERY	18	3	0	1
2011	37	WEST CEMETERY	5	1	2	0
2011	38	WEST CEMETERY	6	0	1	0
2011	39	WEST CEMETERY	6	0	0	0
2011	40	WEST CEMETERY	7	1	1	0
2011	41	WEST CEMETERY	ND	ND	ND	ND
2011	42	WEST CEMETERY	ND	ND	ND	ND
2011	43	WEST CEMETERY	ND	ND	ND	ND
2011	44	WEST CEMETERY	0	0	0	0
2011	45	WEST CEMETERY	ND	ND	ND	ND
2011	46	WEST CEMETERY	ND	ND	ND	ND
2011	47	WEST CEMETERY	ND	ND	ND	ND
2011	48	WEST CEMETERY	1	0	8	0
2011	49	WEST CEMETERY	0	0	4	4
2011	50	WEST CEMETERY	0	0	10	0
2011	51	WEST CEMETERY	0	0	0	0
2011	52	WEST CEMETERY	ND	ND	ND	ND
2011	1	710 BAKERS LANE	2	1	0	0
2011	2	710 BAKERS LANE	0	0	0	0
2011	3	710 BAKERS LANE	ND	ND	ND	ND
2011	4	710 BAKERS LANE	0	0	10	0
2011	5	710 BAKERS LANE	4	1	2	0
2011	6	710 BAKERS LANE	1	0	1	0
2011	7	710 BAKERS LANE	1	0	2	0
2011	8	710 BAKERS LANE	1	0	0	0
2011	9	710 BAKERS LANE	4	4	2	2
2011	10	710 BAKERS LANE	1	0	0	0
2011	11	710 BAKERS LANE	1	0	0	0
2011	12	710 BAKERS LANE	0	0	0	0
2011	13	710 BAKERS LANE	4	1	4	3
2011	14	710 BAKERS LANE	5	2	2	0
2011	15	710 BAKERS LANE	4	2	3	1
2011	16	710 BAKERS LANE	2	0	0	1
2011	17	710 BAKERS LANE	1	1	6	0
2011	18	710 BAKERS LANE	3	0	0	1
2011	19	710 BAKERS LANE	5	1	3	1
2011	20	710 BAKERS LANE	1	4	11	2
2011	21	710 BAKERS LANE	5	3	2	0
2011	22	710 BAKERS LANE	8	5	4	0
2011	23	710 BAKERS LANE	12	34	35	7
2011	24	710 BAKERS LANE	ND	ND	ND	ND
2011	25	710 BAKERS LANE	29	12	32	3
2011	26	710 BAKERS LANE	14	6	9	3
2011	27	710 BAKERS LANE	4	6	0	0
2011	28	710 BAKERS LANE	10	14	0	0
2011	29	710 BAKERS LANE	0	0	0	0
2011	30	710 BAKERS LANE	1	1	0	0
2011	31	710 BAKERS LANE	4	0	0	1
2011	32	710 BAKERS LANE	0	0	0	0
2011	33	710 BAKERS LANE	12	10	0	1
2011	34	710 BAKERS LANE	3	1	0	0
2011	35	710 BAKERS LANE	ND	ND	ND	ND
2011	36	710 BAKERS LANE	ND	ND	ND	ND
2011	37	710 BAKERS LANE	21	16	3	2
2011	38	710 BAKERS LANE	14	17	11	3
2011	39	710 BAKERS LANE	5	7	0	1
2011	40	710 BAKERS LANE	19	42	1	0
2011	41	710 BAKERS LANE	26	35	0	1
2011	42	710 BAKERS LANE	ND	ND	ND	ND
2011	43	710 BAKERS LANE	ND	ND	ND	ND
2011	44	710 BAKERS LANE	2	1	10	3
2011	45	710 BAKERS LANE	9	3	6	2
2011	46	710 BAKERS LANE	ND	ND	ND	ND
2011	47	710 BAKERS LANE	ND	ND	ND	ND
2011	48	710 BAKERS LANE	2	2	34	7
2011	49	710 BAKERS LANE	11	1	30	0
2011	50	710 BAKERS LANE	3	2	35	10
2011	51	710 BAKERS LANE	2	2	1	0
2011	52	710 BAKERS LANE	ND	ND	ND	ND
2011	1	803 OLIVIA	1	0	11	3
2011	2	803 OLIVIA	0	0	0	0
2011	3	803 OLIVIA	0	0	0	0
2011	4	803 OLIVIA	0	0	0	1
2011	5	803 OLIVIA	1	0	12	0
2011	6	803 OLIVIA	1	0	4	1
2011	7	803 OLIVIA	ND	ND	ND	ND
2011	8	803 OLIVIA	0	1	2	2
2011	9	803 OLIVIA	0	1	9	1
2011	10	803 OLIVIA	1	0	4	1
2011	11	803 OLIVIA	3	1	1	2
2011	12	803 OLIVIA	0	0	2	10
2011	13	803 OLIVIA	2	0	31	28
2011	14	803 OLIVIA	0	0	22	7
2011	15	803 OLIVIA	1	0	3	7
2011	16	803 OLIVIA	0	2	109	22
2011	17	803 OLIVIA	1	0	7	1
2011	18	803 OLIVIA	1	0	5	28
2011	19	803 OLIVIA	3	1	42	43
2011	20	803 OLIVIA	2	0	8	7
2011	21	803 OLIVIA	0	0	13	4
2011	22	803 OLIVIA	0	0	7	9
2011	23	803 OLIVIA	4	5	33	20
2011	24	803 OLIVIA	0	1	43	34
2011	25	803 OLIVIA	5	0	27	9
2011	26	803 OLIVIA	3	1	29	19
2011	27	803 OLIVIA	1	1	1	1
2011	28	803 OLIVIA	5	2	1	0
2011	29	803 OLIVIA	ND	ND	ND	ND
2011	30	803 OLIVIA	0	0	1	0
2011	31	803 OLIVIA	0	0	0	1
2011	32	803 OLIVIA	0	0	0	0
2011	33	803 OLIVIA	3	0	4	4
2011	34	803 OLIVIA	3	1	0	0
2011	35	803 OLIVIA	ND	ND	ND	ND
2011	36	803 OLIVIA	ND	ND	ND	ND
2011	37	803 OLIVIA	ND	ND	ND	ND
2011	38	803 OLIVIA	12	2	5	0
2011	39	803 OLIVIA	0	3	2	3
2011	40	803 OLIVIA	9	3	8	14
2011	41	803 OLIVIA	ND	ND	ND	ND
2011	42	803 OLIVIA	ND	ND	ND	ND
2011	43	803 OLIVIA	ND	ND	ND	ND
2011	44	803 OLIVIA	2	1	15	3
2011	45	803 OLIVIA	2	0	1	2
2011	46	803 OLIVIA	ND	ND	ND	ND
2011	47	803 OLIVIA	ND	ND	ND	ND
2011	48	803 OLIVIA	4	4	42	3
2011	49	803 OLIVIA	1	0	4	4
2011	50	803 OLIVIA	0	1	11	7
2011	51	803 OLIVIA	3	1	25	2
2011	52	803 OLIVIA	ND	ND	ND	ND
2011	1	719 CHAPMAN	0	0	0	0
2011	2	719 CHAPMAN	0	0	0	0
2011	3	719 CHAPMAN	ND	ND	ND	ND
2011	4	719 CHAPMAN	0	0	0	0
2011	5	719 CHAPMAN	2	1	3	0
2011	6	719 CHAPMAN	1	1	0	0
2011	7	719 CHAPMAN	1	0	6	0
2011	8	719 CHAPMAN	2	0	1	0
2011	9	719 CHAPMAN	0	0	1	0
2011	10	719 CHAPMAN	ND	ND	ND	ND
2011	11	719 CHAPMAN	0	0	6	1
2011	12	719 CHAPMAN	3	2	3	1
2011	13	719 CHAPMAN	1	1	10	1
2011	14	719 CHAPMAN	4	1	11	8
2011	15	719 CHAPMAN	6	1	58	32
2011	16	719 CHAPMAN	ND	ND	ND	ND
2011	17	719 CHAPMAN	2	3	14	17
2011	18	719 CHAPMAN	ND	ND	ND	ND
2011	19	719 CHAPMAN	5	2	71	41
2011	20	719 CHAPMAN	ND	ND	ND	ND
2011	21	719 CHAPMAN	2	0	20	51
2011	22	719 CHAPMAN	0	0	17	18
2011	23	719 CHAPMAN	4	13	92	119
2011	24	719 CHAPMAN	4	9	48	169
2011	25	719 CHAPMAN	0	2	1	6
2011	26	719 CHAPMAN	3	6	31	51
2011	27	719 CHAPMAN	7	4	9	31
2011	28	719 CHAPMAN	ND	ND	ND	ND
2011	29	719 CHAPMAN	0	0	2	2
2011	30	719 CHAPMAN	5	3	6	2
2011	31	719 CHAPMAN	ND	ND	ND	ND
2011	32	719 CHAPMAN	5	2	0	2
2011	33	719 CHAPMAN	0	0	0	0
2011	34	719 CHAPMAN	10	6	0	2
2011	35	719 CHAPMAN	13	11	7	6
2011	36	719 CHAPMAN	ND	ND	ND	ND
2011	37	719 CHAPMAN	8	9	3	11
2011	38	719 CHAPMAN	19	18	2	1
2011	39	719 CHAPMAN	1	0	0	1
2011	40	719 CHAPMAN	16	13	14	10
2011	41	719 CHAPMAN	3	3	0	0
2011	42	719 CHAPMAN	0	0	4	2
2011	43	719 CHAPMAN	ND	ND	ND	ND
2011	44	719 CHAPMAN	0	0	2	2
2011	45	719 CHAPMAN	0	0	2	0
2011	46	719 CHAPMAN	ND	ND	ND	ND
2011	47	719 CHAPMAN	ND	ND	ND	ND
2011	48	719 CHAPMAN	0	0	0	1
2011	49	719 CHAPMAN	2	0	5	0
2011	50	719 CHAPMAN	0	0	14	2
2011	51	719 CHAPMAN	1	0	58	4
2011	52	719 CHAPMAN	ND	ND	ND	ND
2011	1	GARDENS HOTEL	0	0	0	0
2011	2	GARDENS HOTEL	0	0	0	0
2011	3	GARDENS HOTEL	ND	ND	ND	ND
2011	4	GARDENS HOTEL	0	0	0	0
2011	5	GARDENS HOTEL	1	0	0	0
2011	6	GARDENS HOTEL	0	1	0	0
2011	7	GARDENS HOTEL	0	0	0	0
2011	8	GARDENS HOTEL	0	1	1	0
2011	9	GARDENS HOTEL	0	0	0	0
2011	10	GARDENS HOTEL	ND	ND	ND	ND
2011	11	GARDENS HOTEL	2	1	1	0
2011	12	GARDENS HOTEL	2	2	1	3
2011	13	GARDENS HOTEL	0	0	2	1
2011	14	GARDENS HOTEL	2	0	3	5
2011	15	GARDENS HOTEL	7	17	15	30
2011	16	GARDENS HOTEL	ND	ND	ND	ND
2011	17	GARDENS HOTEL	7	6	10	23
2011	18	GARDENS HOTEL	ND	ND	ND	ND
2011	19	GARDENS HOTEL	19	20	7	11
2011	20	GARDENS HOTEL	10	25	5	12
2011	21	GARDENS HOTEL	15	22	6	11
2011	22	GARDENS HOTEL	16	15	5	8
2011	23	GARDENS HOTEL	0	2	3	11
2011	24	GARDENS HOTEL	18	13	26	17
2011	25	GARDENS HOTEL	17	13	16	14
2011	26	GARDENS HOTEL	6	5	5	3
2011	27	GARDENS HOTEL	4	1	3	3
2011	28	GARDENS HOTEL	ND	ND	ND	ND
2011	29	GARDENS HOTEL	1	0	2	7
2011	30	GARDENS HOTEL	29	25	7	2
2011	31	GARDENS HOTEL	17	11	0	3
2011	32	GARDENS HOTEL	17	18	0	1
2011	33	GARDENS HOTEL	12	9	3	5
2011	34	GARDENS HOTEL	39	48	1	0
2011	35	GARDENS HOTEL	5	2	0	0
2011	36	GARDENS HOTEL	ND	ND	ND	ND
2011	37	GARDENS HOTEL	10	12	0	0
2011	38	GARDENS HOTEL	0	4	8	0
2011	39	GARDENS HOTEL	4	7	1	0
2011	40	GARDENS HOTEL	13	6	2	1
2011	41	GARDENS HOTEL	7	22	12	8
2011	42	GARDENS HOTEL	4	0	0	0
2011	43	GARDENS HOTEL	ND	ND	ND	ND
2011	44	GARDENS HOTEL	0	2	27	1
2011	45	GARDENS HOTEL	ND	ND	ND	ND
2011	46	GARDENS HOTEL	ND	ND	ND	ND
2011	47	GARDENS HOTEL	ND	ND	ND	ND
2011	48	GARDENS HOTEL	ND	ND	ND	ND
2011	49	GARDENS HOTEL	2	0	54	4
2011	50	GARDENS HOTEL	1	0	7	0
2011	51	GARDENS HOTEL	ND	ND	ND	ND
2011	52	GARDENS HOTEL	ND	ND	ND	ND
2011	1	706 AMELIA	ND	ND	ND	ND
2011	2	706 AMELIA	0	0	0	0
2011	3	706 AMELIA	ND	ND	ND	ND
2011	4	706 AMELIA	ND	ND	ND	ND
2011	5	706 AMELIA	2	0	15	8
2011	6	706 AMELIA	4	0	1	1
2011	7	706 AMELIA	ND	ND	ND	ND
2011	8	706 AMELIA	0	0	3	5
2011	9	706 AMELIA	0	0	1	1
2011	10	706 AMELIA	ND	ND	ND	ND
2011	11	706 AMELIA	0	0	10	1
2011	12	706 AMELIA	0	0	0	1
2011	13	706 AMELIA	1	0	2	8
2011	14	706 AMELIA	0	0	5	4
2011	15	706 AMELIA	4	1	5	2
2011	16	706 AMELIA	ND	ND	ND	ND
2011	17	706 AMELIA	0	0	35	10
2011	18	706 AMELIA	ND	ND	ND	ND
2011	19	706 AMELIA	3	7	9	3
2011	20	706 AMELIA	6	1	6	1
2011	21	706 AMELIA	2	0	14	21
2011	22	706 AMELIA	2	1	8	2
2011	23	706 AMELIA	5	5	15	5
2011	24	706 AMELIA	0	0	15	14
2011	25	706 AMELIA	8	7	53	42
2011	26	706 AMELIA	4	1	9	16
2011	27	706 AMELIA	10	3	21	1
2011	28	706 AMELIA	ND	ND	ND	ND
2011	29	706 AMELIA	0	0	4	10
2011	30	706 AMELIA	7	1	8	23
2011	31	706 AMELIA	2	0	1	4
2011	32	706 AMELIA	2	0	1	4
2011	33	706 AMELIA	2	2	4	4
2011	34	706 AMELIA	13	7	14	5
2011	35	706 AMELIA	3	3	3	6
2011	36	706 AMELIA	ND	ND	ND	ND
2011	37	706 AMELIA	6	3	2	2
2011	38	706 AMELIA	11	13	7	9
2011	39	706 AMELIA	10	5	0	6
2011	40	706 AMELIA	8	3	1	1
2011	41	706 AMELIA	1	0	0	0
2011	42	706 AMELIA	2	2	0	0
2011	43	706 AMELIA	ND	ND	ND	ND
2011	44	706 AMELIA	2	0	2	2
2011	45	706 AMELIA	ND	ND	ND	ND
2011	46	706 AMELIA	ND	ND	ND	ND
2011	47	706 AMELIA	ND	ND	ND	ND
2011	48	706 AMELIA	0	0	25	1
2011	49	706 AMELIA	0	0	19	3
2011	50	706 AMELIA	0	0	16	2
2011	51	706 AMELIA	0	0	9	4
2011	52	707 AMELIA	ND	ND	ND	ND
2011	1	916 EISENHOWER	0	0	8	0
2011	2	916 EISENHOWER	0	0	13	5
2011	3	916 EISENHOWER	0	0	1	1
2011	4	916 EISENHOWER	0	0	7	11
2011	5	916 EISENHOWER	1	0	20	9
2011	6	916 EISENHOWER	0	0	0	0
2011	7	916 EISENHOWER	1	0	4	0
2011	8	916 EISENHOWER	0	1	2	2
2011	9	916 EISENHOWER	2	0	7	3
2011	10	916 EISENHOWER	0	0	15	5
2011	11	916 EISENHOWER	0	0	35	1
2011	12	916 EISENHOWER	0	0	11	15
2011	13	916 EISENHOWER	3	1	89	29
2011	14	916 EISENHOWER	0	0	7	6
2011	15	916 EISENHOWER	3	0	18	25
2011	16	916 EISENHOWER	0	0	18	16
2011	17	916 EISENHOWER	1	0	0	0
2011	18	916 EISENHOWER	ND	ND	ND	ND
2011	19	916 EISENHOWER	ND	ND	ND	ND
2011	20	916 EISENHOWER	ND	ND	ND	ND
2011	21	916 EISENHOWER	2	5	36	21
2011	22	916 EISENHOWER	1	0	7	6
2011	23	916 EISENHOWER	2	1	2	12
2011	24	916 EISENHOWER	7	2	6	10
2011	25	916 EISENHOWER	0	0	12	0
2011	26	916 EISENHOWER	0	0	8	4
2011	27	916 EISENHOWER	10	9	9	0
2011	28	916 EISENHOWER	8	1	4	1
2011	29	916 EISENHOWER	3	1	1	0
2011	30	916 EISENHOWER	6	2	6	23
2011	31	916 EISENHOWER	6	7	13	6
2011	32	916 EISENHOWER	6	3	19	10
2011	33	916 EISENHOWER	0	1	0	0
2011	34	916 EISENHOWER	5	1	10	29
2011	35	916 EISENHOWER	6	0	17	28
2011	36	916 EISENHOWER	1	5	18	42
2011	37	916 EISENHOWER	7	1	2	9
2011	38	916 EISENHOWER	1	0	12	18
2011	39	916 EISENHOWER	10	0	21	29
2011	40	916 EISENHOWER	3	2	7	12
2011	41	916 EISENHOWER	8	5	9	14
2011	42	916 EISENHOWER	2	0	6	2
2011	43	916 EISENHOWER	12	3	110	19
2011	44	916 EISENHOWER	0	0	33	8
2011	45	916 EISENHOWER	1	0	26	27
2011	46	916 EISENHOWER	0	0	36	7
2011	47	916 EISENHOWER	1	0	270	24
2011	48	916 EISENHOWER	0	0	6	13
2011	49	916 EISENHOWER	0	0	48	5
2011	50	916 EISENHOWER	0	0	6	22
2011	51	916 EISENHOWER	3	0	3	14
2011	52	916 EISENHOWER	ND	ND	ND	ND
2012	1	1121 MARGARET	ND	ND	ND	ND
2012	2	1121 MARGARET	1	0	1	0
2012	3	1121 MARGARET	ND	ND	ND	ND
2012	4	1121 MARGARET	0	0	13	12
2012	5	1121 MARGARET	0	1	15	12
2012	6	1121 MARGARET	0	0	57	29
2012	7	1121 MARGARET	1	1	22	0
2012	8	1121 MARGARET	ND	ND	ND	ND
2012	9	1121 MARGARET	ND	ND	ND	ND
2012	10	1121 MARGARET	ND	ND	ND	ND
2012	11	1121 MARGARET	0	0	18	13
2012	12	1121 MARGARET	0	4	29	6
2012	13	1121 MARGARET	0	0	15	5
2012	14	1121 MARGARET	0	0	3	3
2012	15	1121 MARGARET	3	0	20	9
2012	16	1121 MARGARET	ND	ND	ND	ND
2012	17	1121 MARGARET	0	0	0	4
2012	18	1121 MARGARET	ND	ND	ND	ND
2012	19	1121 MARGARET	3	1	2	1
2012	20	1121 MARGARET	4	1	35	2
2012	21	1121 MARGARET	2	1	11	0
2012	22	1121 MARGARET	ND	ND	ND	ND
2012	23	1121 MARGARET	0	0	0	0
2012	24	1121 MARGARET	ND	ND	ND	ND
2012	25	1121 MARGARET	0	0	1	0
2012	26	1121 MARGARET	1	0	1	0
2012	27	1121 MARGARET	ND	ND	ND	ND
2012	28	1121 MARGARET	2	0	0	0
2012	29	1121 MARGARET	3	2	4	0
2012	30	1121 MARGARET	1	0	1	0
2012	31	1121 MARGARET	2	6	10	1
2012	32	1121 MARGARET	4	2	14	9
2012	33	1121 MARGARET	4	2	6	1
2012	34	1121 MARGARET	4	0	23	4
2012	35	1121 MARGARET	0	0	6	0
2012	36	1121 MARGARET	ND	ND	ND	ND
2012	37	1121 MARGARET	2	0	21	3
2012	38	1121 MARGARET	5	1	6	1
2012	39	1121 MARGARET	4	3	8	2
2012	40	1121 MARGARET	0	0	2	0
2012	41	1121 MARGARET	ND	ND	ND	ND
2012	42	1121 MARGARET	2	1	9	4
2012	43	1121 MARGARET	1	1	48	2
2012	44	1121 MARGARET	2	1	7	0
2012	45	1121 MARGARET	0	0	22	0
2012	46	1121 MARGARET	ND	ND	ND	ND
2012	47	1121 MARGARET	ND	ND	ND	ND
2012	48	1121 MARGARET	0	0	9	5
2012	49	1121 MARGARET	0	0	45	2
2012	50	1121 MARGARET	0	0	16	0
2012	51	1121 MARGARET	1	3	21	10
2012	52	1121 MARGARET	ND	ND	ND	ND
2012	1	INDIGENOUS PARK	ND	ND	ND	ND
2012	2	INDIGENOUS PARK	0	0	2	0
2012	3	INDIGENOUS PARK	ND	ND	ND	ND
2012	4	INDIGENOUS PARK	0	0	1	0
2012	5	INDIGENOUS PARK	0	1	4	0
2012	6	INDIGENOUS PARK	0	0	0	0
2012	7	INDIGENOUS PARK	2	0	0	0
2012	8	INDIGENOUS PARK	ND	ND	ND	ND
2012	9	INDIGENOUS PARK	ND	ND	ND	ND
2012	10	INDIGENOUS PARK	ND	ND	ND	ND
2012	11	INDIGENOUS PARK	1	0	1	1
2012	12	INDIGENOUS PARK	0	0	1	1
2012	13	INDIGENOUS PARK	0	0	0	0
2012	14	INDIGENOUS PARK	0	0	1	0
2012	15	INDIGENOUS PARK	0	0	1	0
2012	16	INDIGENOUS PARK	ND	ND	ND	ND
2012	17	INDIGENOUS PARK	0	0	1	1
2012	18	INDIGENOUS PARK	ND	ND	ND	ND
2012	19	INDIGENOUS PARK	0	0	1	0
2012	20	INDIGENOUS PARK	1	0	0	0
2012	21	INDIGENOUS PARK	ND	ND	ND	ND
2012	22	INDIGENOUS PARK	0	0	1	0
2012	23	INDIGENOUS PARK	2	1	0	0
2012	24	INDIGENOUS PARK	0	0	ND	ND
2012	25	INDIGENOUS PARK	0	0	0	0
2012	26	INDIGENOUS PARK	8	1	0	0
2012	27	INDIGENOUS PARK	5	0	0	0
2012	28	INDIGENOUS PARK	1	0	0	0
2012	29	INDIGENOUS PARK	26	37	2	0
2012	30	INDIGENOUS PARK	3	5	0	0
2012	31	INDIGENOUS PARK	5	0	0	0
2012	32	INDIGENOUS PARK	2	6	0	0
2012	33	INDIGENOUS PARK	0	0	0	0
2012	34	INDIGENOUS PARK	2	2	2	0
2012	35	INDIGENOUS PARK	3	4	1	0
2012	36	INDIGENOUS PARK	ND	ND	ND	ND
2012	37	INDIGENOUS PARK	3	2	0	1
2012	38	INDIGENOUS PARK	6	1	2	0
2012	39	INDIGENOUS PARK	0	2	3	0
2012	40	INDIGENOUS PARK	1	2	0	0
2012	41	INDIGENOUS PARK	ND	ND	ND	ND
2012	42	INDIGENOUS PARK	3	1	0	0
2012	43	INDIGENOUS PARK	2	6	3	2
2012	44	INDIGENOUS PARK	3	1	3	1
2012	45	INDIGENOUS PARK	0	1	0	0
2012	46	INDIGENOUS PARK	ND	ND	ND	ND
2012	47	INDIGENOUS PARK	2	0	0	0
2012	48	INDIGENOUS PARK	0	0	2	0
2012	49	INDIGENOUS PARK	0	0	3	1
2012	50	INDIGENOUS PARK	0	0	1	0
2012	51	INDIGENOUS PARK	1	0	2	0
2012	52	INDIGENOUS PARK	ND	ND	ND	ND
2012	1	1218 PEARL	ND	ND	ND	ND
2012	2	1218 PEARL	4	0	3	3
2012	3	1218 PEARL	ND	ND	ND	ND
2012	4	1218 PEARL	1	0	2	3
2012	5	1218 PEARL	0	0	0	0
2012	6	1218 PEARL	3	0	6	1
2012	7	1218 PEARL	4	0	0	0
2012	8	1218 PEARL	ND	ND	ND	ND
2012	9	1218 PEARL	ND	ND	ND	ND
2012	10	1218 PEARL	ND	ND	ND	ND
2012	11	1218 PEARL	3	0	4	1
2012	12	1218 PEARL	2	0	4	0
2012	13	1218 PEARL	2	0	20	2
2012	14	1218 PEARL	ND	ND	ND	ND
2012	15	1218 PEARL	3	2	5	0
2012	16	1218 PEARL	ND	ND	ND	ND
2012	17	1218 PEARL	3	1	7	2
2012	18	1218 PEARL	ND	ND	ND	ND
2012	19	1218 PEARL	22	11	1	1
2012	20	1218 PEARL	16	5	0	0
2012	21	1218 PEARL	12	8	2	6
2012	22	1218 PEARL	ND	ND	ND	ND
2012	23	1218 PEARL	19	33	1	3
2012	24	1218 PEARL	ND	ND	ND	ND
2012	25	1218 PEARL	11	3	0	0
2012	26	1218 PEARL	5	6	7	5
2012	27	1218 PEARL	8	13	4	0
2012	28	1218 PEARL	14	2	1	3
2012	29	1218 PEARL	66	30	12	4
2012	30	1218 PEARL	14	3	2	1
2012	31	1218 PEARL	1	5	1	1
2012	32	1218 PEARL	15	4	6	1
2012	33	1218 PEARL	39	18	1	1
2012	34	1218 PEARL	18	6	5	0
2012	35	1218 PEARL	0	3	1	0
2012	36	1218 PEARL	ND	ND	ND	ND
2012	37	1218 PEARL	18	3	1	1
2012	38	1218 PEARL	18	3	1	1
2012	39	1218 PEARL	5	4	0	0
2012	40	1218 PEARL	12	8	2	2
2012	41	1218 PEARL	10	4	19	5
2012	42	1218 PEARL	9	0	0	0
2012	43	1218 PEARL	11	5	6	3
2012	44	1218 PEARL	3	0	17	0
2012	45	1218 PEARL	3	0	13	1
2012	46	1218 PEARL	0	0	0	0
2012	47	1218 PEARL	3	1	39	4
2012	48	1218 PEARL	0	0	29	8
2012	49	1218 PEARL	1	0	22	4
2012	50	1218 PEARL	0	0	0	0
2012	51	1218 PEARL	4	2	3	2
2012	52	1218 PEARL	ND	ND	ND	ND
2012	1	2437 HARRIS	ND	ND	ND	ND
2012	2	2437 HARRIS	0	0	0	0
2012	3	2437 HARRIS	ND	ND	ND	ND
2012	4	2437 HARRIS	ND	ND	ND	ND
2012	5	2437 HARRIS	0	0	1	0
2012	6	2437 HARRIS	0	0	3	2
2012	7	2437 HARRIS	4	0	8	0
2012	8	2437 HARRIS	ND	ND	ND	ND
2012	9	2437 HARRIS	ND	ND	ND	ND
2012	10	2437 HARRIS	ND	ND	ND	ND
2012	11	2437 HARRIS	3	2	6	0
2012	12	2437 HARRIS	0	2	1	1
2012	13	2437 HARRIS	ND	ND	ND	ND
2012	14	2437 HARRIS	ND	ND	ND	ND
2012	15	2437 HARRIS	0	0	2	0
2012	16	2437 HARRIS	ND	ND	ND	ND
2012	17	2437 HARRIS	0	0	1	0
2012	18	2437 HARRIS	ND	ND	ND	ND
2012	19	2437 HARRIS	ND	ND	ND	ND
2012	20	2437 HARRIS	1	0	5	1
2012	21	2437 HARRIS	4	0	4	1
2012	22	2437 HARRIS	ND	ND	ND	ND
2012	23	2437 HARRIS	ND	ND	ND	ND
2012	24	2437 HARRIS	ND	ND	ND	ND
2012	25	2437 HARRIS	5	0	3	0
2012	26	2437 HARRIS	4	0	1	0
2012	27	2437 HARRIS	ND	ND	ND	ND
2012	28	2437 HARRIS	2	1	0	0
2012	29	2437 HARRIS	16	4	0	0
2012	30	2437 HARRIS	7	2	2	3
2012	31	2437 HARRIS	10	7	0	1
2012	32	2437 HARRIS	9	1	5	0
2012	33	2437 HARRIS	11	0	1	0
2012	34	2437 HARRIS	2	0	0	2
2012	35	2437 HARRIS	ND	ND	ND	ND
2012	36	2437 HARRIS	ND	ND	ND	ND
2012	37	2437 HARRIS	6	3	1	0
2012	38	2437 HARRIS	5	1	0	0
2012	39	2437 HARRIS	10	5	0	0
2012	40	2437 HARRIS	1	1	0	0
2012	41	2437 HARRIS	ND	ND	ND	ND
2012	42	2437 HARRIS	8	2	1	1
2012	43	2437 HARRIS	6	2	0	0
2012	44	2437 HARRIS	1	0	1	0
2012	45	2437 HARRIS	3	0	10	1
2012	46	2437 HARRIS	ND	ND	ND	ND
2012	47	2437 HARRIS	ND	ND	ND	ND
2012	48	2437 HARRIS	0	0	2	0
2012	49	2437 HARRIS	0	0	8	0
2012	50	2437 HARRIS	0	0	2	1
2012	51	2437 HARRIS	5	0	2	1
2012	52	2437 HARRIS	ND	ND	ND	ND
2012	1	1306 CATHERINE	ND	ND	ND	ND
2012	2	1306 CATHERINE	0	0	3	0
2012	3	1306 CATHERINE	ND	ND	ND	ND
2012	4	1306 CATHERINE	0	0	12	4
2012	5	1306 CATHERINE	0	1	9	1
2012	6	1306 CATHERINE	1	0	3	5
2012	7	1306 CATHERINE	2	0	20	5
2012	8	1306 CATHERINE	ND	ND	ND	ND
2012	9	1306 CATHERINE	2	0	2	7
2012	10	1306 CATHERINE	ND	ND	ND	ND
2012	11	1306 CATHERINE	1	1	6	0
2012	12	1306 CATHERINE	1	0	3	0
2012	13	1306 CATHERINE	2	2	10	8
2012	14	1306 CATHERINE	ND	ND	ND	ND
2012	15	1306 CATHERINE	2	2	4	7
2012	16	1306 CATHERINE	ND	ND	ND	ND
2012	17	1306 CATHERINE	0	2	12	9
2012	18	1306 CATHERINE	ND	ND	ND	ND
2012	19	1306 CATHERINE	0	0	0	0
2012	20	1306 CATHERINE	8	1	1	7
2012	21	1306 CATHERINE	ND	ND	ND	ND
2012	22	1306 CATHERINE	ND	ND	ND	ND
2012	23	1306 CATHERINE	9	4	1	1
2012	24	1306 CATHERINE	ND	ND	ND	ND
2012	25	1306 CATHERINE	ND	ND	ND	ND
2012	26	1306 CATHERINE	0	2	0	0
2012	27	1306 CATHERINE	ND	ND	ND	ND
2012	28	1306 CATHERINE	11	2	0	0
2012	29	1306 CATHERINE	9	3	0	0
2012	30	1306 CATHERINE	5	0	0	2
2012	31	1306 CATHERINE	19	10	1	2
2012	32	1306 CATHERINE	14	4	12	3
2012	33	1306 CATHERINE	33	13	2	1
2012	34	1306 CATHERINE	7	1	0	1
2012	35	1306 CATHERINE	9	0	0	0
2012	36	1306 CATHERINE	ND	ND	ND	ND
2012	37	1306 CATHERINE	18	9	0	10
2012	38	1306 CATHERINE	1	0	9	3
2012	39	1306 CATHERINE	13	6	0	0
2012	40	1306 CATHERINE	6	1	0	2
2012	41	1306 CATHERINE	ND	ND	ND	ND
2012	42	1306 CATHERINE	21	7	6	3
2012	43	1306 CATHERINE	11	8	8	5
2012	44	1306 CATHERINE	13	5	13	3
2012	45	1306 CATHERINE	10	3	9	3
2012	46	1306 CATHERINE	ND	ND	ND	ND
2012	47	1306 CATHERINE	4	0	22	8
2012	48	1306 CATHERINE	1	0	0	6
2012	49	1306 CATHERINE	0	0	0	0
2012	50	1306 CATHERINE	2	1	4	11
2012	51	1306 CATHERINE	13	12	12	15
2012	52	1306 CATHERINE	ND	ND	ND	ND
2012	1	WEST CEMETERY	ND	ND	ND	ND
2012	2	WEST CEMETERY	2	0	0	0
2012	3	WEST CEMETERY	ND	ND	ND	ND
2012	4	WEST CEMETERY	0	0	16	0
2012	5	WEST CEMETERY	0	0	0	0
2012	6	WEST CEMETERY	0	0	2	0
2012	7	WEST CEMETERY	1	0	2	0
2012	8	WEST CEMETERY	ND	ND	ND	ND
2012	9	WEST CEMETERY	0	0	0	0
2012	10	WEST CEMETERY	ND	ND	ND	ND
2012	11	WEST CEMETERY	0	1	5	0
2012	12	WEST CEMETERY	1	0	1	0
2012	13	WEST CEMETERY	0	0	5	0
2012	14	WEST CEMETERY	ND	ND	ND	ND
2012	15	WEST CEMETERY	0	0	5	0
2012	16	WEST CEMETERY	ND	ND	ND	ND
2012	17	WEST CEMETERY	0	0	1	0
2012	18	WEST CEMETERY	ND	ND	ND	ND
2012	19	WEST CEMETERY	2	9	3	0
2012	20	WEST CEMETERY	1	1	0	0
2012	21	WEST CEMETERY	6	0	16	2
2012	22	WEST CEMETERY	ND	ND	ND	ND
2012	23	WEST CEMETERY	7	2	0	0
2012	24	WEST CEMETERY	ND	ND	ND	ND
2012	25	WEST CEMETERY	ND	ND	ND	ND
2012	26	WEST CEMETERY	0	0	0	0
2012	27	WEST CEMETERY	ND	ND	ND	ND
2012	28	WEST CEMETERY	9	8	0	0
2012	29	WEST CEMETERY	14	13	6	0
2012	30	WEST CEMETERY	5	0	2	0
2012	31	WEST CEMETERY	11	9	6	0
2012	32	WEST CEMETERY	16	11	5	0
2012	33	WEST CEMETERY	1	1	0	0
2012	34	WEST CEMETERY	11	2	3	1
2012	35	WEST CEMETERY	4	4	12	0
2012	36	WEST CEMETERY	ND	ND	ND	ND
2012	37	WEST CEMETERY	6	4	17	6
2012	38	WEST CEMETERY	5	2	12	2
2012	39	WEST CEMETERY	6	4	11	1
2012	40	WEST CEMETERY	6	4	13	0
2012	41	WEST CEMETERY	ND	ND	ND	ND
2012	42	WEST CEMETERY	6	0	7	2
2012	43	WEST CEMETERY	0	0	3	0
2012	44	WEST CEMETERY	2	2	18	0
2012	45	WEST CEMETERY	0	0	0	0
2012	46	WEST CEMETERY	ND	ND	ND	ND
2012	47	WEST CEMETERY	0	0	25	0
2012	48	WEST CEMETERY	0	0	6	0
2012	49	WEST CEMETERY	1	0	2	0
2012	50	WEST CEMETERY	ND	ND	ND	ND
2012	51	WEST CEMETERY	2	0	29	1
2012	52	WEST CEMETERY	ND	ND	ND	ND
2012	1	710 BAKERS LANE	0	0	0	0
2012	2	710 BAKERS LANE	ND	ND	ND	ND
2012	3	710 BAKERS LANE	1	0	3	0
2012	4	710 BAKERS LANE	1	2	1	1
2012	5	710 BAKERS LANE	1	0	27	0
2012	6	710 BAKERS LANE	5	1	0	0
2012	7	710 BAKERS LANE	1	0	0	0
2012	8	710 BAKERS LANE	2	0	1	0
2012	9	710 BAKERS LANE	1	0	3	1
2012	10	710 BAKERS LANE	0	0	1	0
2012	11	710 BAKERS LANE	0	0	0	0
2012	12	710 BAKERS LANE	4	0	41	2
2012	13	710 BAKERS LANE	0	1	6	0
2012	14	710 BAKERS LANE	3	0	4	0
2012	15	710 BAKERS LANE	0	0	12	3
2012	16	710 BAKERS LANE	6	4	12	8
2012	17	710 BAKERS LANE	1	0	3	0
2012	18	710 BAKERS LANE	1	0	4	0
2012	19	710 BAKERS LANE	11	12	3	0
2012	20	710 BAKERS LANE	3	2	1	0
2012	21	710 BAKERS LANE	ND	ND	ND	ND
2012	22	710 BAKERS LANE	11	36	0	0
2012	23	710 BAKERS LANE	ND	ND	ND	ND
2012	24	710 BAKERS LANE	16	5	0	0
2012	25	710 BAKERS LANE	3	0	0	0
2012	26	710 BAKERS LANE	7	3	0	0
2012	27	710 BAKERS LANE	ND	ND	ND	ND
2012	28	710 BAKERS LANE	0	0	0	0
2012	29	710 BAKERS LANE	0	2	0	0
2012	30	710 BAKERS LANE	4	0	0	0
2012	31	710 BAKERS LANE	9	11	0	0
2012	32	710 BAKERS LANE	4	2	4	0
2012	33	710 BAKERS LANE	11	7	15	3
2012	34	710 BAKERS LANE	5	1	2	0
2012	35	710 BAKERS LANE	6	0	1	0
2012	36	710 BAKERS LANE	10	5	5	6
2012	37	710 BAKERS LANE	1	0	15	1
2012	38	710 BAKERS LANE	6	2	0	4
2012	39	710 BAKERS LANE	6	2	0	1
2012	40	710 BAKERS LANE	4	2	0	1
2012	41	710 BAKERS LANE	7	6	0	1
2012	42	710 BAKERS LANE	0	0	0	0
2012	43	710 BAKERS LANE	1	0	1	0
2012	44	710 BAKERS LANE	1	0	1	2
2012	45	710 BAKERS LANE	1	2	5	1
2012	46	710 BAKERS LANE	0	1	4	13
2012	47	710 BAKERS LANE	ND	ND	ND	ND
2012	48	710 BAKERS LANE	4	0	2	2
2012	49	710 BAKERS LANE	0	0	2	0
2012	50	710 BAKERS LANE	2	0	2	0
2012	51	710 BAKERS LANE	2	0	69	17
2012	52	710 BAKERS LANE	ND	ND	ND	ND
2012	1	719 CHAPMAN	0	0	0	0
2012	2	719 CHAPMAN	ND	ND	ND	ND
2012	3	719 CHAPMAN	0	0	0	0
2012	4	719 CHAPMAN	0	0	8	1
2012	5	719 CHAPMAN	0	0	2	1
2012	6	719 CHAPMAN	0	0	3	1
2012	7	719 CHAPMAN	1	0	3	0
2012	8	719 CHAPMAN	ND	ND	ND	ND
2012	9	719 CHAPMAN	1	0	8	0
2012	10	719 CHAPMAN	0	0	4	0
2012	11	719 CHAPMAN	1	0	7	2
2012	12	719 CHAPMAN	0	0	4	1
2012	13	719 CHAPMAN	0	0	13	2
2012	14	719 CHAPMAN	0	0	6	3
2012	15	719 CHAPMAN	1	0	19	1
2012	16	719 CHAPMAN	0	1	21	7
2012	17	719 CHAPMAN	0	0	0	0
2012	18	719 CHAPMAN	1	0	12	3
2012	19	719 CHAPMAN	2	0	45	4
2012	20	719 CHAPMAN	0	2	13	2
2012	21	719 CHAPMAN	ND	ND	ND	ND
2012	22	719 CHAPMAN	0	0	0	0
2012	23	719 CHAPMAN	2	0	2	1
2012	24	719 CHAPMAN	0	0	5	2
2012	25	719 CHAPMAN	1	0	3	0
2012	26	719 CHAPMAN	0	0	0	0
2012	27	719 CHAPMAN	ND	ND	ND	ND
2012	28	719 CHAPMAN	1	0	10	2
2012	29	719 CHAPMAN	1	0	25	3
2012	30	719 CHAPMAN	0	0	8	2
2012	31	719 CHAPMAN	3	0	10	7
2012	32	719 CHAPMAN	3	0	9	2
2012	33	719 CHAPMAN	4	1	12	4
2012	34	719 CHAPMAN	1	0	10	3
2012	35	719 CHAPMAN	0	0	10	3
2012	36	719 CHAPMAN	4	0	1	0
2012	37	719 CHAPMAN	2	0	23	7
2012	38	719 CHAPMAN	2	0	3	3
2012	39	719 CHAPMAN	4	0	8	0
2012	40	719 CHAPMAN	2	0	4	5
2012	41	719 CHAPMAN	2	0	21	5
2012	42	719 CHAPMAN	1	1	15	1
2012	43	719 CHAPMAN	1	0	13	0
2012	44	719 CHAPMAN	0	0	10	4
2012	45	719 CHAPMAN	0	0	6	0
2012	46	719 CHAPMAN	0	0	1	2
2012	47	719 CHAPMAN	ND	ND	ND	ND
2012	48	719 CHAPMAN	0	0	11	5
2012	49	719 CHAPMAN	0	0	3	2
2012	50	719 CHAPMAN	0	0	3	4
2012	51	719 CHAPMAN	1	1	6	11
2012	52	719 CHAPMAN	ND	ND	ND	ND
2012	1	803 OLIVIA	0	0	0	2
2012	2	803 OLIVIA	ND	ND	ND	ND
2012	3	803 OLIVIA	0	0	6	1
2012	4	803 OLIVIA	4	0	4	0
2012	5	803 OLIVIA	0	0	12	0
2012	6	803 OLIVIA	1	0	1	0
2012	7	803 OLIVIA	1	0	4	1
2012	8	803 OLIVIA	6	1	3	0
2012	9	803 OLIVIA	2	8	4	1
2012	10	803 OLIVIA	2	2	20	6
2012	11	803 OLIVIA	1	3	16	12
2012	12	803 OLIVIA	6	5	17	7
2012	13	803 OLIVIA	1	1	6	3
2012	14	803 OLIVIA	ND	ND	ND	ND
2012	15	803 OLIVIA	2	2	4	5
2012	16	803 OLIVIA	5	3	51	13
2012	17	803 OLIVIA	2	0	6	11
2012	18	803 OLIVIA	7	3	4	12
2012	19	803 OLIVIA	3	2	0	0
2012	20	803 OLIVIA	0	0	3	1
2012	21	803 OLIVIA	ND	ND	ND	ND
2012	22	803 OLIVIA	ND	ND	ND	ND
2012	23	803 OLIVIA	5	10	5	3
2012	24	803 OLIVIA	0	0	0	0
2012	25	803 OLIVIA	0	0	0	2
2012	26	803 OLIVIA	1	2	0	7
2012	27	803 OLIVIA	ND	ND	ND	ND
2012	28	803 OLIVIA	3	14	2	0
2012	29	803 OLIVIA	6	5	6	0
2012	30	803 OLIVIA	1	0	1	0
2012	31	803 OLIVIA	7	5	5	1
2012	32	803 OLIVIA	10	10	31	1
2012	33	803 OLIVIA	4	2	10	5
2012	34	803 OLIVIA	0	0	0	0
2012	35	803 OLIVIA	3	1	3	0
2012	36	803 OLIVIA	8	6	6	1
2012	37	803 OLIVIA	1	1	6	6
2012	38	803 OLIVIA	0	4	8	1
2012	39	803 OLIVIA	14	29	16	24
2012	40	803 OLIVIA	8	5	0	3
2012	41	803 OLIVIA	3	10	18	15
2012	42	803 OLIVIA	2	2	1	13
2012	43	803 OLIVIA	18	14	59	61
2012	44	803 OLIVIA	2	2	68	16
2012	45	803 OLIVIA	7	2	66	7
2012	46	803 OLIVIA	2	0	9	3
2012	47	803 OLIVIA	ND	ND	ND	ND
2012	48	803 OLIVIA	1	0	8	8
2012	49	803 OLIVIA	1	0	22	0
2012	50	803 OLIVIA	0	1	7	1
2012	51	803 OLIVIA	1	1	104	8
2012	52	803 OLIVIA	ND	ND	ND	ND
2012	1	GARDENS HOTEL	0	0	6	0
2012	2	GARDENS HOTEL	ND	ND	ND	ND
2012	3	GARDENS HOTEL	0	0	7	4
2012	4	GARDENS HOTEL	1	0	3	3
2012	5	GARDENS HOTEL	1	0	0	0
2012	6	GARDENS HOTEL	1	1	1	7
2012	7	GARDENS HOTEL	0	0	0	0
2012	8	GARDENS HOTEL	0	0	1	5
2012	9	GARDENS HOTEL	1	1	4	1
2012	10	GARDENS HOTEL	1	0	7	7
2012	11	GARDENS HOTEL	2	2	22	26
2012	12	GARDENS HOTEL	0	7	17	70
2012	13	GARDENS HOTEL	0	3	7	31
2012	14	GARDENS HOTEL	ND	ND	ND	ND
2012	15	GARDENS HOTEL	1	3	17	14
2012	16	GARDENS HOTEL	0	0	0	0
2012	17	GARDENS HOTEL	1	1	2	5
2012	18	GARDENS HOTEL	ND	ND	ND	ND
2012	19	GARDENS HOTEL	13	5	56	41
2012	20	GARDENS HOTEL	ND	ND	ND	ND
2012	21	GARDENS HOTEL	2	2	2	16
2012	22	GARDENS HOTEL	0	0	0	1
2012	23	GARDENS HOTEL	ND	ND	ND	ND
2012	24	GARDENS HOTEL	5	4	3	12
2012	25	GARDENS HOTEL	0	1	1	22
2012	26	GARDENS HOTEL	0	0	0	2
2012	27	GARDENS HOTEL	1	1	1	4
2012	28	GARDENS HOTEL	2	2	3	3
2012	29	GARDENS HOTEL	0	0	0	0
2012	30	GARDENS HOTEL	2	4	3	2
2012	31	GARDENS HOTEL	0	0	0	0
2012	32	GARDENS HOTEL	1	3	1	5
2012	33	GARDENS HOTEL	0	0	13	38
2012	34	GARDENS HOTEL	1	2	8	7
2012	35	GARDENS HOTEL	0	0	0	0
2012	36	GARDENS HOTEL	1	0	0	0
2012	37	GARDENS HOTEL	0	1	2	14
2012	38	GARDENS HOTEL	1	0	3	11
2012	39	GARDENS HOTEL	3	1	15	96
2012	40	GARDENS HOTEL	2	1	0	0
2012	41	GARDENS HOTEL	2	6	7	18
2012	42	GARDENS HOTEL	0	2	2	29
2012	43	GARDENS HOTEL	0	0	0	0
2012	44	GARDENS HOTEL	0	1	6	6
2012	45	GARDENS HOTEL	0	1	18	14
2012	46	GARDENS HOTEL	0	0	0	0
2012	47	GARDENS HOTEL	ND	ND	ND	ND
2012	48	GARDENS HOTEL	0	0	1	0
2012	49	GARDENS HOTEL	0	0	3	1
2012	50	GARDENS HOTEL	0	0	9	5
2012	51	GARDENS HOTEL	1	2	33	12
2012	52	GARDENS HOTEL	ND	ND	ND	ND
2012	1	706 AMELIA	0	0	1	0
2012	2	706 AMELIA	ND	ND	ND	ND
2012	3	706 AMELIA	1	0	5	0
2012	4	706 AMELIA	0	0	19	4
2012	5	706 AMELIA	1	0	2	0
2012	6	706 AMELIA	0	0	1	0
2012	7	706 AMELIA	0	0	7	3
2012	8	706 AMELIA	2	2	5	1
2012	9	706 AMELIA	1	0	3	9
2012	10	706 AMELIA	3	0	3	1
2012	11	706 AMELIA	0	0	3	0
2012	12	706 AMELIA	1	0	38	5
2012	13	706 AMELIA	1	0	10	2
2012	14	706 AMELIA	ND	ND	ND	ND
2012	15	706 AMELIA	1	1	27	11
2012	16	706 AMELIA	1	0	22	4
2012	17	706 AMELIA	1	0	1	0
2012	18	706 AMELIA	ND	ND	ND	ND
2012	19	706 AMELIA	7	9	13	29
2012	20	706 AMELIA	ND	ND	ND	ND
2012	21	706 AMELIA	14	16	7	4
2012	22	706 AMELIA	6	1	3	0
2012	23	706 AMELIA	ND	ND	ND	ND
2012	24	706 AMELIA	4	9	1	11
2012	25	706 AMELIA	0	0	2	5
2012	26	706 AMELIA	0	10	0	0
2012	27	706 AMELIA	29	42	5	8
2012	28	706 AMELIA	33	24	2	1
2012	29	706 AMELIA	9	12	0	1
2012	30	706 AMELIA	1	0	0	4
2012	31	706 AMELIA	15	3	3	2
2012	32	706 AMELIA	21	4	6	1
2012	33	706 AMELIA	5	1	2	2
2012	34	706 AMELIA	2	1	5	0
2012	35	706 AMELIA	0	0	0	0
2012	36	706 AMELIA	4	1	5	4
2012	37	706 AMELIA	1	0	0	1
2012	38	706 AMELIA	1	0	0	0
2012	39	706 AMELIA	2	2	0	7
2012	40	706 AMELIA	37	12	4	8
2012	41	706 AMELIA	0	0	3	3
2012	42	706 AMELIA	2	3	1	9
2012	43	706 AMELIA	ND	ND	ND	ND
2012	44	706 AMELIA	2	0	8	0
2012	45	706 AMELIA	1	0	13	3
2012	46	706 AMELIA	0	0	9	1
2012	47	706 AMELIA	ND	ND	ND	ND
2012	48	706 AMELIA	1	0	4	1
2012	49	706 AMELIA	0	0	2	3
2012	50	706 AMELIA	0	0	12	3
2012	51	706 AMELIA	0	3	10	11
2012	52	706 AMELIA	ND	ND	ND	ND
2012	1	916 EISENHOWER	0	0	4	11
2012	2	916 EISENHOWER	2	1	41	18
2012	3	916 EISENHOWER	0	0	2	1
2012	4	916 EISENHOWER	0	0	46	26
2012	5	916 EISENHOWER	1	0	21	37
2012	6	916 EISENHOWER	0	0	17	16
2012	7	916 EISENHOWER	0	0	12	4
2012	8	916 EISENHOWER	2	0	26	21
2012	9	916 EISENHOWER	0	0	10	9
2012	10	916 EISENHOWER	0	0	0	0
2012	11	916 EISENHOWER	0	0	52	5
2012	12	916 EISENHOWER	0	0	1	0
2012	13	916 EISENHOWER	0	0	62	28
2012	14	916 EISENHOWER	0	0	0	0
2012	15	916 EISENHOWER	0	0	0	0
2012	16	916 EISENHOWER	5	0	21	32
2012	17	916 EISENHOWER	0	0	29	28
2012	18	916 EISENHOWER	0	0	0	0
2012	19	916 EISENHOWER	27	4	6	6
2012	20	916 EISENHOWER	38	2	15	5
2012	21	916 EISENHOWER	0	0	10	3
2012	22	916 EISENHOWER	2	0	8	20
2012	23	916 EISENHOWER	5	10	9	15
2012	24	916 EISENHOWER	28	8	4	2
2012	25	916 EISENHOWER	9	2	3	4
2012	26	916 EISENHOWER	6	1	0	12
2012	27	916 EISENHOWER	1	0	3	16
2012	28	916 EISENHOWER	3	2	19	20
2012	29	916 EISENHOWER	8	5	18	86
2012	30	916 EISENHOWER	3	2	39	21
2012	31	916 EISENHOWER	1	0	10	9
2012	32	916 EISENHOWER	1	0	1	7
2012	33	916 EISENHOWER	0	0	1	4
2012	34	916 EISENHOWER	0	0	16	27
2012	35	916 EISENHOWER	2	0	3	5
2012	36	916 EISENHOWER	2	0	11	5
2012	37	916 EISENHOWER	0	0	16	7
2012	38	916 EISENHOWER	0	0	0	0
2012	39	916 EISENHOWER	1	0	10	8
2012	40	916 EISENHOWER	2	1	1	2
2012	41	916 EISENHOWER	5	0	4	5
2012	42	916 EISENHOWER	0	0	12	7
2012	43	916 EISENHOWER	3	0	15	7
2012	44	916 EISENHOWER	0	0	1	0
2012	45	916 EISENHOWER	0	0	3	0
2012	46	916 EISENHOWER	ND	ND	ND	ND
2012	47	916 EISENHOWER	1	0	21	3
2012	48	916 EISENHOWER	0	0	0	0
2012	49	916 EISENHOWER	0	1	3	4
2012	50	916 EISENHOWER	0	0	0	0
2012	51	916 EISENHOWER	ND	ND	ND	ND
2012	52	916 EISENHOWER	ND	ND	ND	ND
2012	1	1121 MARGARET	6	6	16	1
2012	2	1121 MARGARET	0	1	43	2
2012	3	1121 MARGARET	0	2	10	0
2012	4	1121 MARGARET	0	1	8	5
2012	5	1121 MARGARET	1	1	51	3
2012	6	1121 MARGARET	0	0	1	0
2012	7	1121 MARGARET	0	0	7	2
2012	8	1121 MARGARET	0	0	0	0
2012	9	1121 MARGARET	0	0	0	0
2012	10	1121 MARGARET	0	6	131	4
2012	11	1121 MARGARET	1	1	14	1
2012	12	1121 MARGARET	0	2	11	2
2012	13	1121 MARGARET	0	0	31	14
2012	14	1121 MARGARET	0	0	11	0
2012	15	1121 MARGARET	0	0	0	0
2012	16	1121 MARGARET	4	5	6	3
2012	17	1121 MARGARET	0	0	6	0
2012	18	1121 MARGARET	0	0	0	0
2012	19	1121 MARGARET	5	10	4	4
2012	20	1121 MARGARET	6	0	15	0
2012	21	1121 MARGARET	0	0	16	1
2012	22	1121 MARGARET	0	0	0	0
2012	23	1121 MARGARET	1	1	0	0
2012	24	1121 MARGARET	0	0	0	0
2012	25	1121 MARGARET	2	1	14	2
2012	26	1121 MARGARET	0	0	0	0
2012	27	1121 MARGARET	0	0	0	0
2012	28	1121 MARGARET	1	0	0	0
2012	29	1121 MARGARET	0	0	0	0
2012	30	1121 MARGARET	2	0	4	2
2012	31	1121 MARGARET	1	1	7	1
2012	32	1121 MARGARET	2	0	5	2
2012	33	1121 MARGARET	0	0	0	0
2012	34	1121 MARGARET	1	1	1	1
2012	35	1121 MARGARET	0	0	0	4
2012	36	1121 MARGARET	0	0	5	0
2012	37	1121 MARGARET	0	0	0	0
2012	38	1121 MARGARET	1	0	1	1
2012	39	1121 MARGARET	0	1	0	0
2012	40	1121 MARGARET	1	0	12	0
2012	41	1121 MARGARET	1	0	2	0
2012	42	1121 MARGARET	0	0	0	0
2012	43	1121 MARGARET	1	0	5	0
2012	44	1121 MARGARET	5	1	10	0
2012	45	1121 MARGARET	ND	ND	ND	ND
2012	46	1121 MARGARET	ND	ND	ND	ND
2012	47	1121 MARGARET	1	6	2	2
2012	48	1121 MARGARET	ND	ND	ND	ND
2012	49	1121 MARGARET	0	0	3	3
2012	50	1121 MARGARET	ND	ND	ND	ND
2012	51	1121 MARGARET	ND	ND	ND	ND
2012	52	1121 MARGARET	ND	ND	ND	ND
2013	1	INDIGENOUS PARK	0	0	1	0
2013	2	INDIGENOUS PARK	0	0	0	0
2013	3	INDIGENOUS PARK	0	0	0	0
2013	4	INDIGENOUS PARK	2	2	5	1
2013	5	INDIGENOUS PARK	0	0	0	0
2013	6	INDIGENOUS PARK	0	0	1	0
2013	7	INDIGENOUS PARK	0	0	0	0
2013	8	INDIGENOUS PARK	0	0	3	0
2013	9	INDIGENOUS PARK	1	0	0	0
2013	10	INDIGENOUS PARK	0	0	0	0
2013	11	INDIGENOUS PARK	0	0	3	0
2013	12	INDIGENOUS PARK	0	0	0	0
2013	13	INDIGENOUS PARK	0	0	0	0
2013	14	INDIGENOUS PARK	0	0	0	0
2013	15	INDIGENOUS PARK	0	0	0	0
2013	16	INDIGENOUS PARK	0	0	1	0
2013	17	INDIGENOUS PARK	0	1	4	0
2013	18	INDIGENOUS PARK	0	0	0	0
2013	19	INDIGENOUS PARK	1	0	9	2
2013	20	INDIGENOUS PARK	0	0	2	10
2013	21	INDIGENOUS PARK	0	0	0	0
2013	22	INDIGENOUS PARK	0	0	1	1
2013	23	INDIGENOUS PARK	7	3	1	1
2013	24	INDIGENOUS PARK	4	2	0	0
2013	25	INDIGENOUS PARK	2	2	1	1
2013	26	INDIGENOUS PARK	0	3	0	0
[truncated: 4,862 more rows]
[truncated: 1 more columns]
